# Supplementary material for: Homeostatic control of energy metabolism by monocyte-derived macrophages
Source: EMBO J. 2025 Nov 17;45(1):106–50. doi: 10.1038/s44318-025-00622-x (PMC12759084; doi:10.1038/s44318-025-00622-x)
Supplement: Supplementary file 3 — Source data Fig. 1 [file 44318_2025_622_MOESM3_ESM.zip]

Archive with 8 entries (8 files):
- Figure 1/desktop.ini
- Figure 1/Fig. 1B.xlsx
- Figure 1/Fig. 1C.xlsx
- Figure 1/Fig. 1D.xlsx
- Figure 1/Fig. 1F.xlsx
- Figure 1/Fig. 1G.xlsx
- Figure 1/Fig. 1I.xlsx
- Figure 1/Fig. 1J.xlsx
