# Supplementary material for: Homeostatic control of energy metabolism by monocyte-derived macrophages
Source: EMBO J. 2025 Nov 17;45(1):106–50. doi: 10.1038/s44318-025-00622-x (PMC12759084; doi:10.1038/s44318-025-00622-x)
Supplement: Supplementary file 3 — Source data Fig. 1 [file 44318_2025_622_MOESM3_ESM.zip › Figure 1/Fig. 1B.xlsx]

## Sheet: Fig.1B
Figure 1B - Body weight (% of t0) of bone marrow chimeric mice
	Genotype
	Fthwt/wt à Fthlox/lox					Fthfl/fl à FthR26Δ/Δ										FthLysMΔ/Δ à FthR26Δ/Δ									FthR26MΔ/Δ à FthR26Δ/Δ
Time (days post tamoxifen)	1	2	3	4	5	1	2	3	4	5	6	7	8	9	10	1	2	3	4	5	6	7	8	9	1	2	3	4	5	6
0	100	100	100	100	100	100	100	100	100	100	100	100	100	100	100	100	100	100	100	100	100	100	100	100	100	100	100	100	100	100
1																									98.9	98.8	100	98.5	107.3	100.9
2																									98.1	98	98.8	100	112.7	102.6
3																									97.7	95.5	97.1
4	97.6	95.7	102.4	104.5	101.3	95.9	100	100.8	100.4	102	101.8	102.2	96.8	97.7	100	96.9	95.9	97.2	99.2	103.2	100.9	98.7	86	100.5	100	98	97.6	100	108.5	100.9
7																									98.9	87	89			98.7
8																									93.6	83.8	85.3	95.4
9	98	98	100.8	105.5	105.2	95.1	99.2	99.2	101.9	102.8	100.9	102.8	88.6	93.2	100	100.8	95.2	101.6	100.4	102.3	103.1	95.1	95	101.8	89.8	82.6	82	90		86.3
10																									86.4	80.6	82.4	82.7		81.2
11																									87.5	79.8	82.9			81.2
13																									84.9
14																									78.5					77.8
17	98	94.9	103.2	94.5	93	91.7	97.3	97.5	88.6	92.1	104.6	108.3	90.4	95	96.7	89.6	99.3	104	98.5	102.3	104.5	98.7	91.9	100
23	95.3	92.6	99.6	106	104.3	80.5	93.4	87.3	98.5	95.6	95	103.3	94.1	87.3	85.2		86.9	82.1	89.3	104.1	95.5	92.9		85.8
31	98.4	94.9	100.4			77.8	93.4	82.7			100	103.9	92.7	74.2	80.2		81.4		86.2	102.8	89.3	88.4
38	96.1	94.1	100.8				94.2	77.2			100	101.1							86.6	108.3	83	84.4
43	96.9	93	99.2				94.2	74.7			112.8	103.3							88.9	105.1
49	102	96.1	105.2				96.5	89			102.7	106.7	94.1		79.7				90.4	106.5
57	103.1	97.3	106				97.3	92											88.1
63	100	96.1	104				95	87.8			100.9	107.8							79.3	102.3
73	99.6	99.2	105.6				86.1	91.1			95.4	96.7							77.8	91.7
81	101.2	100	101.6	112.9	106.1		88.8	88.6	93.2
84											78.5	92.2
88				109.5	106.1				92.8
89												86.1
92	102	98.8	104.4				84.2	102.1
94
95				112.4	102.2				90.2			94.4
98	98	97.3	100.4				83	99.6
99												94.4
102				114.9	106.1				94.3
106	98.8	99.2	104.8				82.6	102.1				96.1
109				110.4	103				86.4
112												97.8
115	100.4	98.8	103.2				79.2	100.8
