# Supplementary material for: Homeostatic control of energy metabolism by monocyte-derived macrophages
Source: EMBO J. 2025 Nov 17;45(1):106–50. doi: 10.1038/s44318-025-00622-x (PMC12759084; doi:10.1038/s44318-025-00622-x)
Supplement: Supplementary file 3 — Source data Fig. 1 [file 44318_2025_622_MOESM3_ESM.zip › Figure 1/Fig. 1C.xlsx]

## Sheet: Fig.1C
Figure 1C - Core body temperature (Δ to t0) of bone marrow chimeric mice
	Genotype
	Fthwt/wt à Fthlox/lox					Fthfl/fl à FthR26Δ/Δ										FthLysMΔ/Δ à FthR26Δ/Δ									FthR26MΔ/Δ à FthR26Δ/Δ
Time (days post tamoxifen)	1	2	3	4	5	1	2	3	4	5	6	7	8	9	10	1	2	3	4	5	6	7	8	9	1	2	3	4	5	6
0	0	0	0	0	0	0	0	0	0	0	0	0	0	0	0	0	0	0	0	0	0	0	0	0	0	0	0	0	0	0
1																									0.2	0.9	1.1	-1.2	2.3	0
2																									-2.4	-0.9	-0.5	0.2	3.4
3																									-2.4	-1.3	-2
4	2.3	-0.3	-1.3	0.2	1.1	-1.3	0.7	0.3	0.6	0.2	-0.5	-1.2	0.6	-0.2	0	-0.1	-2.1	-0.7	-1.6	-0.6	0.6	-0.2	0.3	0.1	-1.1	0	-0.3	0.9	1.4	-1
5													-1.1	-2.2	-1.7							-2.4	-0.6	-1.3
7																									-1.9	-0.9	-1.2			-1.8
8																									-2.2	-3.4	-4.2	-1.2
9	2.1	0	-0.5	0	0	-1.7	1.2	0.7	-1.1	-0.1	-1.4	-1.8	-1.6	-4.9	-1.2	0.9	-2.8	-1.7	-2.2	-1.4	0	-4.1	-3.7	-1.9	-3.4	-9.2	-9.2	-2.1		-2.1
10																									-5.1	-5.5	-6	-3.5		-4.8
11																									-4.6	-9.1	-9.4	-2.1		-6.8
13																									-6.4
14																									-6					-6.1
17	0.1	-2	-1.6	-0.8	-1.3	-4.4	-1.6	-1	-1.9	-2.6	-0.1	-1.4	-0.7	-1.2	0.5									-0.4
18																-5	-2.8	-2.8	-1.6	0	0.4	-2.1	-4.8
23	-0.7	-0.7	-2.3	-0.8	-0.8	-5.5	-0.8	-2.8	-1.4	-1.8	-0.4	-2	-2.5	-4.1	-1.7		-3.3	-5.8	-3	-2	-0.5	-3		-3.7
31	0.8	0	-2			-7.8	-1.5	-3.3			-1.2	-1.4	-1.2	-8.3	-6.4		-2.1		-3	-2	-2	-4.4
38	0.4	-0.8	-1.8				-1.3	-4.1			0.4	-1.2							-2.9	-0.5	-5.3
43	0.8	-1.4	-2.5				-1.4	-2.8			0.1	-2.4								-1.1
49	0.8	-0.2	-0.6				-0.6	-0.5			1	-0.7	-2.5		-1.9
51																				-2
57	1.4	-0.8	-1				0.7	0.1
63	-0.6	-2.2	-2.3				-2.7	-1.9			-2.7	-3.2								-3.1
73	-0.4	-1.2	-2.1				-1	-1.3			-0.3	-2								-1
81	1	-0.5	-1.7	0.1	-0.2		-1.7	-0.5	-2.1
84											-2.5	-1.3
88				0.1	0.8				-0.7
89												-1.2
92	-0.5	-2.1	-1.9				-2.7	-0.1
95				0.2	0.4				-1			-1.9
98	-0.4	-1.9	-2.1				-2.2	-0.8
99												-1.9
102				0.3	-0.4				-1.2
106	0.2	-1.3	-2				-2.1	0.6				-1.4
109				-0.7	0				-3.4
112												-1.6
115	-0.5	-2.3	-3.1				-3.3	-1.7
