# Supplementary material for: Homeostatic control of energy metabolism by monocyte-derived macrophages
Source: EMBO J. 2025 Nov 17;45(1):106–50. doi: 10.1038/s44318-025-00622-x (PMC12759084; doi:10.1038/s44318-025-00622-x)
Supplement: Supplementary file 3 — Source data Fig. 1 [file 44318_2025_622_MOESM3_ESM.zip › Figure 1/Fig. 1D.xlsx]

## Sheet: Fig.1D
Figure 1D - Survival analysis of bone marrow chimeric mice
	Genotype
Time (days post tamoxifen)	Fthwt/wt à Fthlox/lox	Fthfl/fl à FthR26Δ/Δ	FthLysMΔ/Δ à FthR26Δ/Δ	FthR26MΔ/Δ à FthR26Δ/Δ
8				1
10				1
11			1
11				1
11				1
12				1
13				1
14				1
15				1
15				1
16			1
17				1
19			1
22			1
22			1
25			1
27			1
28		1
30				1
32		1	1
35		1
40			1
42	0
42		0
42		0
42		0
49			1
60		0
60		0
77			1
81			1
84		0
84		0
84		0
84		0
87		1
87	0
87	0
87	0
87	0
91	0
91	0
91	0
91	0
91	0
91		0
91		0
91		0
91		0
112	0	0
112	0
120		0
120		0
120	0
120	0	0
120	0	0
