# Supplementary material for: Homeostatic control of energy metabolism by monocyte-derived macrophages
Source: EMBO J. 2025 Nov 17;45(1):106–50. doi: 10.1038/s44318-025-00622-x (PMC12759084; doi:10.1038/s44318-025-00622-x)
Supplement: Supplementary file 3 — Source data Fig. 1 [file 44318_2025_622_MOESM3_ESM.zip › Figure 1/Fig. 1F.xlsx]

## Sheet: Fig.1F
Figure 1F - Monocyte-derived macrophage cell number quantification (Flow cytometry)
Liver					Heart
Fthwt/wt à Fthlox/lox	Fthfl/fl à FthR26Δ/Δ	FthLysMΔ/Δ à FthR26Δ/Δ	FthR26MΔ/Δ à FthR26Δ/Δ		Fthwt/wt à Fthlox/lox	Fthfl/fl à FthR26Δ/Δ	FthLysMΔ/Δ à FthR26Δ/Δ	FthR26MΔ/Δ à FthR26Δ/Δ
175121	395711	38475.2	57776.7		2907.69	12443.1	1266.54	0
359231	329219	18364.7	75156.6		4752.45	8129.07	549.461	955.497
130292	240692		2847.44		6003.7	10693.6		216.646
153716	178177	77403.7	10428.1		6219.94	7502.27	500.232	1198.82
211413	272181	49503.7	12944.3		5927.83	6009.91	285.864	1190.38
	62902.4					1610.44
297152	210535	19385			2197.06	2272.9	129.471
232606		15863			2008.74		98.2759
Lungs					Kidney
Fthwt/wt à Fthlox/lox	Fthfl/fl à FthR26Δ/Δ	FthLysMΔ/Δ à FthR26Δ/Δ	FthR26MΔ/Δ à FthR26Δ/Δ		Fthwt/wt à Fthlox/lox	Fthfl/fl à FthR26Δ/Δ	FthLysMΔ/Δ à FthR26Δ/Δ	FthR26MΔ/Δ à FthR26Δ/Δ
108462	270631	5385.02	8029.53		17794.1	2473.8	17230	8815.41
249373	275666	5796.23	15626.1		35234.1	14484.2	20695.7	2182.86
96208.7	146807		4361.8		44229.1	843.721	40020.9
97210.2	98951.5	5581.66	6607.97		21197.1	3486.06	23671.7	6741.24
68455.1	58397.9	3046.22	5507.15		43893.1	2215.41	31336.1	1476.03
	23808						23298.1
198326	176715	27886.6			75281		39631.9	6492.64
148692		30204.8			75561.7			9382.43
