# Supplementary material for: Homeostatic control of energy metabolism by monocyte-derived macrophages
Source: EMBO J. 2025 Nov 17;45(1):106–50. doi: 10.1038/s44318-025-00622-x (PMC12759084; doi:10.1038/s44318-025-00622-x)
Supplement: Supplementary file 3 — Source data Fig. 1 [file 44318_2025_622_MOESM3_ESM.zip › Figure 1/Fig. 1G.xlsx]

## Sheet: Fig.1G
Figure 1G - Tissue-resident macrophage cell number quantification (Flow cytometry)
Liver					Heart
Fthwt/wt à Fthlox/lox	Fthfl/fl à FthR26Δ/Δ	FthLysMΔ/Δ à FthR26Δ/Δ	FthR26MΔ/Δ à FthR26Δ/Δ		Fthwt/wt à Fthlox/lox	Fthfl/fl à FthR26Δ/Δ	FthLysMΔ/Δ à FthR26Δ/Δ	FthR26MΔ/Δ à FthR26Δ/Δ
93473.8	125679	24483.6	113147		50710.8	242680	47274.2	59853.6
190339	200491	63530.2	274670		66525.2	44773	24888.7	39178.7
36971.8	115001		135777		56121.3	90493.7		36175.5
710075	365800	53212.9	78446.3		20805.5	49602.3	12263.7
46502.4	46635	195266	439128		34211.7	44739.6	5145.06	53400.3
	80436.6					9992.1
204880	157836	56430.2			101589	62485.1	17126.5
98178.4		50509.9			92519.5		11960.8
Lungs					Kidney
Fthwt/wt à Fthlox/lox	Fthfl/fl à FthR26Δ/Δ	FthLysMΔ/Δ à FthR26Δ/Δ	FthR26MΔ/Δ à FthR26Δ/Δ		Fthwt/wt à Fthlox/lox	Fthfl/fl à FthR26Δ/Δ	FthLysMΔ/Δ à FthR26Δ/Δ	FthR26MΔ/Δ à FthR26Δ/Δ
326386	771574	663816	54873.6		333285	236992	131741	239310
820095	678851	207403	121447		422455	388986	160111	366173
1.23359e+06	809486		17872.7		439496	316093		313014
292571	345294	41460.3	39600.8		367374	440141	48232.4	488030
352395	415582	34940.7	126266		552814	382444	114294	613523
	175230					298419
1.04796e+06	771744	254872			558013	381321	261004
1.09963e+06		290246			737432		332337
