# Supplementary material for: Homeostatic control of energy metabolism by monocyte-derived macrophages
Source: EMBO J. 2025 Nov 17;45(1):106–50. doi: 10.1038/s44318-025-00622-x (PMC12759084; doi:10.1038/s44318-025-00622-x)
Supplement: Supplementary file 3 — Source data Fig. 1 [file 44318_2025_622_MOESM3_ESM.zip › Figure 1/Fig. 1I.xlsx]

## Sheet: Fig.1I
Figure 1I - Survival analysis of mice adoptively transferred with bone marrow-derived monocytes
	Genotype
Time (days post tamoxifen)	tdTR26 à Fthlox/lox	tdTR26 à FthR26Δ/Δ	tdTR26FthR26Δ/Δ à FthR26Δ/Δ
7			1
8			1
8			1
8		1
9			1
9			1
11		1
14		1
14		1
17		1
21	0
21	0
21	0
21	0
21	0
