# Supplementary material for: Homeostatic control of energy metabolism by monocyte-derived macrophages
Source: EMBO J. 2025 Nov 17;45(1):106–50. doi: 10.1038/s44318-025-00622-x (PMC12759084; doi:10.1038/s44318-025-00622-x)
Supplement: Supplementary file 3 — Source data Fig. 1 [file 44318_2025_622_MOESM3_ESM.zip › Figure 1/Fig. 1J.xlsx]

## Sheet: Fig.1J
Figure 1J - Adptove cell transfer BMDM quantification
Liver				Spleen
Genotype				Genotype
tdTR26 à Fthlox/lox	tdTR26 à FthR26Δ/Δ	tdTR26FthR26Δ/Δ à FthR26Δ/Δ		tdTR26 à Fthlox/lox	tdTR26 à FthR26Δ/Δ	tdTR26FthR26Δ/Δ à FthR26Δ/Δ
232815	407153	160878		118698	265624	79321.6
296458	293526	102668		261312	213055	52954.6
234216	257762	95913.1		306851	112770	68962
338718	436577	113151		126206	90559.6	19754.8
279336	416641	42211.2		130039	115034	9610.83
	418953	154771			241122	20145.9
