# Supplementary material for: Homeostatic control of energy metabolism by monocyte-derived macrophages
Source: EMBO J. 2025 Nov 17;45(1):106–50. doi: 10.1038/s44318-025-00622-x (PMC12759084; doi:10.1038/s44318-025-00622-x)
Supplement: Supplementary file 4 — Source data Fig. 2 [file 44318_2025_622_MOESM4_ESM.zip]

Archive with 17 entries (15 files):
- Figure 2/desktop.ini
- Figure 2/Fig. 2B.xlsx
- Figure 2/Fig. 2C.xlsx
- Figure 2/Fig. 2E.xlsx
- Figure 2/Fig. 2F.xlsx
- Figure 2/Fig. 2G/
- Figure 2/Fig. 2G/desktop.ini
- Figure 2/Fig. 2G/FinalStack 1568 240sec.tif
- Figure 2/Fig. 2G/FinalStack 163846 240sec.tif
- Figure 2/Fig. 2G/Thumbs.db
- Figure 2/Fig. 2GH.xlsx
- Figure 2/Fig. 2H/
- Figure 2/Fig. 2H/desktop.ini
- Figure 2/Fig. 2H/FinalStack 15723_240sec.tif
- Figure 2/Fig. 2H/Thumbs.db
- Figure 2/Fig. 2I.xlsx
- Figure 2/Fig. 2J.xlsx
