# Supplementary material for: Homeostatic control of energy metabolism by monocyte-derived macrophages
Source: EMBO J. 2025 Nov 17;45(1):106–50. doi: 10.1038/s44318-025-00622-x (PMC12759084; doi:10.1038/s44318-025-00622-x)
Supplement: Supplementary file 4 — Source data Fig. 2 [file 44318_2025_622_MOESM4_ESM.zip › Figure 2/Fig. 2B.xlsx]

## Sheet: Fig.2B
Figure 2B - Plasma transferrin (mg/ml) in bone marrow chimeric mice
Genotype
Early onset				Late onset
Fthwt/wt à Fthlox/lox	Fthfl/fl à FthR26Δ/Δ	FthR26MΔ/Δ à FthR26Δ/Δ		Fthwt/wt à Fthlox/lox	Fthfl/fl à FthR26Δ/Δ	FthLysMΔ/Δ à FthR26Δ/Δ
1	1	1		1	1	1
3.83	4.01	0.72		4.3	3.5	2.78
3.75	3.74	1.72		4.3	3.17	1.74
4.02	2.87	1.11		4.18	1.64	2.79
3.57	0.03	0.63		6.56	2.14	3.6
3.09	3.21	0.2		3.2	0.81	1.12
3.63	0.48	0.83		1.24	0.78	1.83
4.65	3.92	1.37		4.13	2.67	1.28
2.17	1.91	0.86		1.74	4.37	0.7
2.03	2	0.58		2.71	4.08	1.3
2.15	1.71	0.67		3.97	4.02	0.68
	1.83	0.52		3.44	2.45	2.28
				3.61	3.34	1.44
				3.61	4.28	1
				4		2.8
						0.76
						0.25
						1.4
						0.87
						0.65
						1.4
						0.95
						1.14
