# Supplementary material for: Homeostatic control of energy metabolism by monocyte-derived macrophages
Source: EMBO J. 2025 Nov 17;45(1):106–50. doi: 10.1038/s44318-025-00622-x (PMC12759084; doi:10.1038/s44318-025-00622-x)
Supplement: Supplementary file 4 — Source data Fig. 2 [file 44318_2025_622_MOESM4_ESM.zip › Figure 2/Fig. 2C.xlsx]

## Sheet: Fig.2C
Figure 2C - Plasma transferrin saturation (%) in bone marrow chimeric mice
Genotype
Early onset				Late onset
Fthwt/wt à Fthlox/lox	Fthfl/fl à FthR26Δ/Δ	FthR26MΔ/Δ à FthR26Δ/Δ		Fthwt/wt à Fthlox/lox	Fthfl/fl à FthR26Δ/Δ	FthLysMΔ/Δ à FthR26Δ/Δ
1	1	1		1	1	1
30.1	31.4	251.5		21.8	39.4	65
30.9	33.7	77.6		17.9	50.4	50.1
21.4	87.1	105.6		19.3	69	66.6
72.8	27	81		17	31.6	57
46	45	203		14.7	33.7	126
48	52	134		31.4	87.1	17
29	106	106		21	120.5	213
52	42	48		22	78.6	22.5
75	66	230		15	44.9	29
61	49	169		14	68.6	47.5
12				18	47.2	35.8
					31	81.9
					16	150
					16	64.2
						197.3
						220
						14.4
						22.9
						30.5
						100
						89
						91
