# Supplementary material for: Homeostatic control of energy metabolism by monocyte-derived macrophages
Source: EMBO J. 2025 Nov 17;45(1):106–50. doi: 10.1038/s44318-025-00622-x (PMC12759084; doi:10.1038/s44318-025-00622-x)
Supplement: Supplementary file 4 — Source data Fig. 2 [file 44318_2025_622_MOESM4_ESM.zip › Figure 2/Fig. 2E.xlsx]

## Sheet: Fig.2E
Figure 2E - Plasma iron (µg/dL) in bone marrow chimeric mice
Genotype
Early onset				Late onset
Fthwt/wt à Fthlox/lox	Fthfl/fl à FthR26Δ/Δ	FthR26MΔ/Δ à FthR26Δ/Δ		Fthwt/wt à Fthlox/lox	Fthfl/fl à FthR26Δ/Δ	FthLysMΔ/Δ à FthR26Δ/Δ
1	1	1		1	1	1
162	177	254		132	194	254
163	177	187		108	224	123
121	248	165		113	160	261
263	131	185		154	283	288
141	144	124		182	273	199
175	205	146		133	249	250
137	204	128		37	213	386
159	128	187		158	242	221
213	118	159		179	276	293
184	159			107	194	197
166	126			78	105	166
				73	77	165
				100	97	185
						154
						180
						148
						131
						201
						199
						198
						196
						119
						145
