# Supplementary material for: Homeostatic control of energy metabolism by monocyte-derived macrophages
Source: EMBO J. 2025 Nov 17;45(1):106–50. doi: 10.1038/s44318-025-00622-x (PMC12759084; doi:10.1038/s44318-025-00622-x)
Supplement: Supplementary file 4 — Source data Fig. 2 [file 44318_2025_622_MOESM4_ESM.zip › Figure 2/Fig. 2F.xlsx]

## Sheet: Fig.2F
Figure 2F - Liver iron (µg/dL) in bone marrow chimeric mice
Genotype
Early onset				Late onset
Fthwt/wt à Fthlox/lox	Fthfl/fl à FthR26Δ/Δ	FthR26MΔ/Δ à FthR26Δ/Δ		Fthwt/wt à Fthlox/lox	Fthfl/fl à FthR26Δ/Δ	FthLysMΔ/Δ à FthR26Δ/Δ
1	1	1		1	1	1
89.2703	28.9879	52.1515		115.112	41.0324	30.6092
78.9844	35.766	62.015		95.542	41.2896	23.0885
73.6432	19.1684	61.4517		90.2272	42.7903	28.7545
40.5931	16.0054	31.7242				35.8474
52.5666	29.1035	32.4667				40.0973
		70.6273				30.8115
		46.5729				42.9643
		28.6534
