# Supplementary material for: Homeostatic control of energy metabolism by monocyte-derived macrophages
Source: EMBO J. 2025 Nov 17;45(1):106–50. doi: 10.1038/s44318-025-00622-x (PMC12759084; doi:10.1038/s44318-025-00622-x)
Supplement: Supplementary file 4 — Source data Fig. 2 [file 44318_2025_622_MOESM4_ESM.zip › Figure 2/Fig. 2GH.xlsx]

## Sheet: Fig.2G, H
Figure 2G, H - Oxidative stress quantification (OKD48 reporter luminescence) in bone marrow chimeric mice
Genotype
Early onset (Figure 2G)				Late onset (Figure 2H)
Fthwt/wt à OKD48LucFthfl/fl	Fthfl/fl à OKD48LucFthR26Δ/Δ	FthR26MΔ/Δ à OKD48LucFthR26Δ/Δ		Fthwt/wt à OKD48LucFthfl/fl	Fthfl/fl à OKD48LucFthR26Δ/Δ	FthLysMΔ/Δ à OKD48LucFthR26Δ/Δ
1	1	1		1	1	1
3.3446	3.5308	3.57888		3.11559	4.52662	19.5939
3.74718	4.08791	4.74841		3.50007	5.00413	6.11093
3.82279	3.68524	11.8723		2.95452	3.74602	18.5398
3.11029	4.27115	7.58152		4.05959	4.67864	5.30233
3.61413	5.15527	4.34588		4.10026	4.82762	10.7005
4.99371	3.23985			3.67659	3.51266	6.0268
2.78971	3.56526			2.91901	3.55615
3.09183	4.14827
3.96237	3.97508
4.19358
3.82884
