# Supplementary material for: Homeostatic control of energy metabolism by monocyte-derived macrophages
Source: EMBO J. 2025 Nov 17;45(1):106–50. doi: 10.1038/s44318-025-00622-x (PMC12759084; doi:10.1038/s44318-025-00622-x)
Supplement: Supplementary file 4 — Source data Fig. 2 [file 44318_2025_622_MOESM4_ESM.zip › Figure 2/Fig. 2I.xlsx]

## Sheet: Fig.2I
Figure 2I - Cardiac iron content (µg/g tissue)
Genotype
Late onset (Figure 2I)
Fthwt/wt à Fthlox/lox	Fthfl/fl à FthR26Δ/Δ	FthLysMΔ/Δ à FthR26Δ/Δ
54.93	39.7	22.97
52.46	47.1	16.89
29.53	43.57	21.79
		27.44
		24.5
		30.41
