# Supplementary material for: Homeostatic control of energy metabolism by monocyte-derived macrophages
Source: EMBO J. 2025 Nov 17;45(1):106–50. doi: 10.1038/s44318-025-00622-x (PMC12759084; doi:10.1038/s44318-025-00622-x)
Supplement: Supplementary file 4 — Source data Fig. 2 [file 44318_2025_622_MOESM4_ESM.zip › Figure 2/Fig. 2J.xlsx]

## Sheet: Fig.2J
Figure 2J - Cardiac measurements
Heart rate					Mean arterial pressure
Genotype					Genotype
Fthwt/wt à Fthlox/lox	Fthfl/fl à FthR26Δ/Δ	FthR26MΔ/Δ à FthR26Δ/Δ	FthLysMΔ/Δ à FthR26Δ/Δ		Fthwt/wt à Fthlox/lox	Fthfl/fl à FthR26Δ/Δ	FthR26MΔ/Δ à FthR26Δ/Δ	FthLysMΔ/Δ à FthR26Δ/Δ
342	438.28	281.72	309		53	84	29	42
337.75	348.86	266.28	247.77		51	75	38	30
304.13	408.09	321.87	285.71		49	72	36	20
376	285.79	163.07	222.97			32	18	20
	240.25	245.12	217.55			31		36
			318.81					27
			304.04
			159.91
