# Supplementary material for: Homeostatic control of energy metabolism by monocyte-derived macrophages
Source: EMBO J. 2025 Nov 17;45(1):106–50. doi: 10.1038/s44318-025-00622-x (PMC12759084; doi:10.1038/s44318-025-00622-x)
Supplement: Supplementary file 5 — Source data Fig. 3 [file 44318_2025_622_MOESM5_ESM.zip]

Archive with 7 entries (7 files):
- Figure 3/desktop.ini
- Figure 3/Fig. 3B.xlsx
- Figure 3/Fig. 3C.xlsx
- Figure 3/Fig. 3D.xlsx
- Figure 3/Fig. 3E.xlsx
- Figure 3/Fig. 3F.xlsx
- Figure 3/Fig. 3G.xlsx
