# Supplementary material for: Homeostatic control of energy metabolism by monocyte-derived macrophages
Source: EMBO J. 2025 Nov 17;45(1):106–50. doi: 10.1038/s44318-025-00622-x (PMC12759084; doi:10.1038/s44318-025-00622-x)
Supplement: Supplementary file 5 — Source data Fig. 3 [file 44318_2025_622_MOESM5_ESM.zip › Figure 3/Fig. 3B.xlsx]

## Sheet: Fig. 3B
Figure 3B - Metabolic cage data - Energy expenditure (kCal/h) - Left Panel																		Figure 3B - Metabolic cage data - Energy expenditure (kCal/h) - Right Panel
		Genotype																Genotype
Measurement time (h)	Daytime (hh:min)	Fthwt/wt à Fthlox/lox				Fthfl/fl à FthR26Δ/Δ						FthR26MΔ/Δ à FthR26Δ/Δ						Light				Dark
0	12:19:00.012000	0.583491	0.525859			0.503906	0.602026	0.571999				0.434019	0.499966					Fthwt/wt à Fthlox/lox	Fthfl/fl à FthR26Δ/Δ	FthR26MΔ/Δ à FthR26Δ/Δ		Fthwt/wt à Fthlox/lox	Fthfl/fl à FthR26Δ/Δ	FthR26MΔ/Δ à FthR26Δ/Δ
1	13:19:00.012000	0.457371	0.392804			0.468655	0.555958	0.50602				0.374995	0.429663					0.351878	0.360035	0.07179		0.418265	0.477606	0.0712305
2	14:19:00.012000	0.381583	0.3188			0.297408	0.52313	0.51549				0.308964	0.349572					0.369741	0.461947	0.159891		0.468337	0.567304	0.167135
3	15:19:00.012000	0.337518	0.368966			0.399145	0.378652	0.438365				0.292762	0.341772					0.342373	0.401312	0.0607938		0.436202	0.51445	0.0597697
4	16:19:00.012000	0.416989	0.350039	0.47181	0.493916	0.301905	0.533918	0.458313	0.399861	0.418714	0.479568	0.285294	0.335451	0.34871	0.0445882	0.0572194		0.358327	0.282916	0.00549571		0.454054	0.346227	0.0056845
5	17:19:00.012000	0.332465	0.301852	0.399564	0.354146	0.419656	0.429175	0.321921	0.29415	0.304533	0.339823	0.277565	0.477847	0.305499	0.0461637	0.0585199			0.328173	0.00458243			0.366272	0.00200559
6	18:19:00.012000	0.391901	0.389503	0.322072	0.337387	0.298568	0.435802	0.353926	0.28016	0.402549	0.356394	0.312675	0.332136	0.290598	0.0457315	0.0670986			0.344371				0.425336
7	19:19:00.012000	0.381452	0.337939	0.363646	0.376792	0.364636	0.459101	0.451744	0.329798	0.27332	0.331558	0.2355	0.344251	0.273558	0.0427004	0.0658647
8	20:19:00.012000	0.525587	0.506753	0.426169	0.458151	0.468516	0.637826	0.507865	0.398504	0.390221	0.466073	0.326976	0.389131	0.244493	0.0379366	0.0713945
9	21:19:00.012000	0.505475	0.52718	0.450523	0.516473	0.509992	0.625627	0.499555	0.425239	0.43052	0.484315	0.291137	0.51591	0.248989	0.0377258	0.0505254
10	22:19:00.012000	0.526506	0.521428	0.408587	0.519215	0.50528	0.646439	0.480513	0.418248	0.351119	0.508819	0.269182	0.390102	0.255842	0.034693	0.00285096
11	23:19:00.012000	0.491363	0.504873	0.491321	0.518237	0.544711	0.647547	0.525166	0.407926	0.340967	0.49984	0.328926	0.324265	0.175946	0.0377254	0.00308069
12	1900-01-01 00:19:00	0.487892	0.512169	0.487176	0.514946	0.547671	0.629509	0.576003	0.433486	0.362999	0.506001	0.285061	0.322308	0.0962515	0.012775	-0.000441434
13	1900-01-01 01:19:00	0.477364	0.468487	0.497116	0.518191	0.529116	0.668783	0.585028	0.423737	0.455604	0.495637	0.251389	0.455951	0.0735904	0.00734898	0.000727799
14	1900-01-01 02:19:00	0.368855	0.51057	0.503609	0.52015	0.510023	0.662165	0.613333	0.381353	0.299969	0.466713	0.280938	0.30074	0.0739713	0.0052058	0.00135023
15	1900-01-01 03:19:00	0.3237	0.505832	0.510794	0.518454	0.517845	0.510014	0.59213	0.253871	0.342987	0.492218	0.247936	0.303565	0.0614903	0.00834381	-0.00132729
16	1900-01-01 04:19:00	0.492169	0.536686	0.521731	0.515973	0.398982	0.431391	0.422085	0.240893	0.395996	0.359746	0.204441	0.308308	0.0614567	0.00440973	0.00112176
17	1900-01-01 05:19:00	0.505035	0.524559	0.500991	0.419495	0.327765	0.497509	0.360768	0.260869	0.376508	0.318585	0.219424	0.305819	0.0627913	0.00381718	0.000546137
18	1900-01-01 06:19:00	0.391729	0.413673	0.386653	0.367348	0.443768	0.510194	0.382048	0.234128	0.279579	0.413918	0.223525	0.292877	0.0588218	0.00357709	-0.000779281
19	1900-01-01 07:19:00	0.25208	0.312803	0.456319	0.372762	0.51345	0.553212	0.453623	0.342574	0.299989	0.471721	0.195203	0.295447	0.0586962	0.00509294	-0.0013406
20	1900-01-01 08:19:00	0.430798	0.435449	0.39968	0.48549	0.46178	0.543923	0.55205	0.239585	0.397031	0.478734	0.210871	0.269951	0.0561787	0.00343363	0.000238522
22	1900-01-01 10:19:00	0.299848	0.356661	0.402284	0.349902	0.302723	0.551518	0.365494	0.113581	0.406706	0.27306	0.198411	0.248964	0.0571801	0.00330532	-9.93044e-05
23	1900-01-01 11:19:00	0.34901	0.386515	0.325659	0.333094	0.348239	0.412548	0.364666	0.110399	0.277933	0.27475	0.168388	0.304306	0.0591873	0.00288605	0.0012672
24	1900-01-01 12:19:00	0.271183	0.401775	0.327005	0.292028	0.398451	0.403219	0.35648	0.260333	0.280191	0.296553	0.104865	0.229496	0.060673	0.00528564	0.000355289
25	1900-01-01 13:19:00	0.303246	0.339454	0.305854	0.285971	0.313848	0.392297	0.377687	0.293921	0.361847	0.271595	0.0781086	0.318518	0.0574384	0.00594273	0.00107527
26	1900-01-01 14:19:00	0.29244	0.34062	0.330811	0.323028	0.365562	0.394147	0.442243	0.250152	0.34996	0.247658	0.0641926	0.213108	0.0504147	0.00535957	0.00154063
27	1900-01-01 15:19:00	0.396201	0.336659	0.287494	0.349164	0.365441	0.571702	0.350049	0.189285	0.288206	0.254706	0.0524905	0.368653	0.0534071	0.00688537	-0.000238663
28	1900-01-01 16:19:00	0.281242	0.428636	0.281688	0.296154	0.315288	0.422828	0.363013	0.255533	0.288198	0.311129	0.0573874	0.409081	0.0284983	0.00327624	-0.00129234
29	1900-01-01 17:19:00	0.294704	0.312241	0.390419	0.32804	0.425051	0.39031	0.337213	0.350023	0.356639	0.2433	0.0134773	0.240306	0.0481672	0.000535663	-0.00111653
30	1900-01-01 18:19:00	0.3091	0.383252	0.421533	0.431616	0.394096	0.501934	0.481652	0.233074	0.293878	0.277954	0.0230764	0.321848	0.0317363	0.0010315	-0.000323484
31	1900-01-01 19:19:00	0.454134	0.401963	0.296378	0.321704	0.3752	0.453797	0.34758	0.235262	0.301131	0.42142	0.0262984	0.309355	0.0282827	0.00236813	0.000680373
32	1900-01-01 20:19:00	0.448913	0.480548	0.422685	0.395807	0.520267	0.566899	0.562928	0.381174	0.400269	0.50653	0.023424	0.314852	0.0351758	0.00294058	0.000573583
33	1900-01-01 21:19:00	0.521032	0.505478	0.378988	0.412843	0.528622	0.495353	0.51057	0.357983	0.384398	0.498938	0.0412284	0.331558	0.0280833	0.00151036	-0.00107805
34	1900-01-01 22:19:00	0.521614	0.518567	0.474723	0.475953	0.548737	0.503176	0.542512	0.356811	0.363421	0.47971	0.0208023	0.308339	0.0453207	-0.00032227	-0.00119725
35	1900-01-01 23:19:00	0.348651	0.487387	0.482056	0.409679	0.55875	0.613518	0.494136	0.38467	0.353093	0.432917	0.0199955	0.326767	0.0384002	0.0006765	-0.00184295
36	1900-01-02 00:19:00	0.463304	0.518397	0.377696	0.477109	0.514423	0.448485	0.497532	0.284197	0.452526	0.332539	0.0274663	0.24258	0.0216831	0.000816814	-0.0019262
37	1900-01-02 01:19:00	0.384907	0.521598	0.473244	0.391591	0.380786	0.653482	0.574658	0.402513	0.455728	0.383944	0.0283696	0.22466	0.0118718	-0.00117151	-0.0040807
38	1900-01-02 02:19:00	0.357696	0.538493	0.515884	0.524419	0.441142	0.65659	0.56731	0.28582	0.429889	0.494079	0.00557778	0.125649	0.037066	0.00125928	-0.00166471
39	1900-01-02 03:19:00	0.382317	0.456252	0.342103	0.485564	0.460126	0.527607	0.598288	0.363387	0.327439	0.341299	0.00304282	0.0981168	0.0414587	0.00101191	-0.00258354
40	1900-01-02 04:19:00	0.500936	0.348066	0.413464	0.348795	0.506878	0.442574	0.576809	0.290367	0.297703	0.372302	0.00329509	0.0793665	0.0413822	0.000255493	-0.00229197
41	1900-01-02 05:19:00	0.28245	0.380068	0.473699	0.431526	0.330378	0.433832	0.491741	0.360024	0.296794	0.484135	0.00679181	0.0744846	0.0321193	0.00145241	-0.00232594
42	1900-01-02 06:19:00	0.272705	0.490208	0.442108	0.343489	0.375334	0.498773	0.414641	0.328132	0.278763	0.508578	0.00952331	0.0797293	0.0265283	0.00171338	-0.00252485
43	1900-01-02 07:19:00	0.50445	0.450994	0.497982	0.533084	0.523101	0.592184	0.458189	0.19268	0.318636	0.443371	0.0084938	0.0771249	0.0360134	0.00212999	-0.00205673
44	1900-01-02 08:19:00	0.33375	0.390692	0.333229	0.538446	0.471518	0.615353	0.431378	0.215077	0.409859	0.292462	0.00414404	0.0801376	0.0216313	0.00327029	-0.000334587
45	1900-01-02 09:19:00	0.404164	0.384504	0.360395	0.446967	0.358076	0.557755	0.436311	0.2122	0.265489	0.272799	0.00888844	0.100468	0.0284511	0.00225455	-0.000475384
46	1900-01-02 10:19:00	0.289913	0.345926	0.301902	0.335662	0.323535	0.512088	0.417624	0.347138	0.44431	0.429168	0.012403	0.157787	0.0266967	0.00154397	-0.00118272
47	1900-01-02 11:19:00	0.329511	0.3835	0.186982	0.422529	0.403821	0.469159	0.371057	0.364709	0.420492	0.315084	0.0125237	0.149655	0.0299675	0.00310395	0.000720131
48	1900-01-02 12:19:00	0.279145	0.318779	0.303755	0.323287	0.327401	0.430409	0.463331	0.270745	0.286175	0.306041	0.00767177	0.10793	0.0216547	0.00123693	-0.00161807
49	1900-01-02 13:19:00	0.331468	0.318634	0.328176	0.317043	0.308688	0.43242	0.370153	0.235678	0.288886	0.277439	0.00906594	0.0845202	0.0371256	0.000276886	-0.000464693
50	1900-01-02 14:19:00	0.33878	0.401953	0.282372	0.360468	0.403389	0.448695	0.351269	0.236174	0.267419	0.341092	0.0045422	0.0732156	0.0241734	0.00131514	-0.000241663
51	1900-01-02 15:19:00	0.321797	0.327851	0.332071	0.31899	0.338627	0.410352	0.375448	0.224367	0.390172	0.366596	0.00374461	0.0640492	0.0166817	0.0023641	-0.000809966
52	1900-01-02 16:19:00	0.300571	0.36391	0.256012	0.370949	0.297287	0.448029	0.331066	0.310418	0.288179	0.280641	0.00469453	0.0509474	0.032838	0.00284188	-0.000244937
53	1900-01-02 17:19:00	0.380614	0.340698	0.305072	0.358994	0.415812	0.43071	0.45176	0.317174	0.273618	0.267209	0.00206027	0.0473252	0.025125	0.00300749	0.000837576
54	1900-01-02 18:19:00	0.334164	0.334075	0.388578	0.320786	0.301418	0.430368	0.374524	0.250794	0.374824	0.423646	0.002529	0.0510173	0.0282399	0.00321724	-0.000153033
55	1900-01-02 19:19:00	0.341448	0.417512	0.257623	0.412204	0.451779	0.502427	0.363235	0.350509	0.287142	0.336052	0.00334974	0.0365176	0.0196064	0.00289429	0.000335893
56	1900-01-02 20:19:00	0.557993	0.509171	0.416171	0.352408	0.472193	0.615632	0.489663	0.317508	0.372787	0.328645	0.00544784	0.0796678	0.0284465	8.10501e-06	-0.00214788
57	1900-01-02 21:19:00	0.336163	0.435036	0.389465	0.490631	0.523301	0.56534	0.434184	0.353918	0.402199	0.495182	0.00336739	0.0467081	0.0511461	0.00198776	0.000583364
58	1900-01-02 22:19:00	0.485392	0.448061	0.396874	0.49366	0.525939	0.609804	0.509494	0.380443	0.428162	0.348633	0.00675435	0.0954335	0.0320152	0.00152482	-0.000697154
59	1900-01-02 23:19:00	0.325741	0.48771	0.359235	0.39721	0.529952	0.56712	0.472492	0.366288	0.337029	0.388418	0.00624555	0.0461628	0.0300185	0.00291652	0.000769106
60	1900-01-03 00:19:00	0.495089	0.504123	0.426147	0.499306	0.531868	0.628767	0.6049	0.341172	0.394662	0.514754	0.0067198	0.100745	0.0341471	0.00272112	-0.000329039
61	1900-01-03 01:19:00	0.471296	0.496569	0.431513	0.422151	0.495477	0.673343	0.596699	0.391695	0.438789	0.295014	0.00468355	0.074662	0.0149365	0.00231952	-0.00121854
62	1900-01-03 02:19:00	0.309247	0.566063	0.382744	0.474557	0.351833	0.630815	0.536094	0.321299	0.436107	0.411379	0.00641085	0.0346038	0.0349539	0.00256528	-0.000836303
63	1900-01-03 03:19:00	0.358744	0.470543	0.453505	0.466875	0.358266	0.603541	0.620767	0.275301	0.327996	0.513425	0.0057335	0.0433666	0.036338	0.00316642	-0.000671501
64	1900-01-03 04:19:00	0.546856	0.37546	0.511562	0.340306	0.488117	0.473507	0.604241	0.3967	0.285891	0.539549	0.00365582	0.116625	0.0387694	0.00125172	-0.00215708
65	1900-01-03 05:19:00	0.394072	0.490038	0.376782	0.362518	0.533498	0.459342	0.489168	0.315587	0.280434	0.391536	0.00483094	0.0806431	0.0371959	0.00251869	-0.00149895
66	1900-01-03 06:19:00	0.291942	0.48689	0.332262	0.429046	0.497648	0.479857	0.408837	0.297647	0.30089	0.320252	0.00389358	0.0127554	0.0615115	0.00270497	-0.00119636
67	1900-01-03 07:19:00	0.301408	0.338923	0.44891	0.520798	0.432894	0.615335	0.488016	0.378235	0.302638	0.308094	0.000588944	0.0310969	0.0586787	0.00415049	0.000215609
68	1900-01-03 08:19:00	0.42821	0.370269	0.420285	0.493046	0.365543	0.584045	0.518513	0.287821	0.437564	0.366119	0.00052952	0.0517113	0.0384429	0.00552028	0.00203361
69	1900-01-03 09:19:00	0.370851	0.335621	0.508598	0.483476	0.356092	0.44412	0.389038	0.345645	0.387182	0.489909	0.00106127	0.0389015	0.0345761	0.000927256	-0.00170269
70	1900-01-03 10:19:00	0.340913	0.408263	0.341893	0.351425	0.354102	0.429428	0.392147	0.421308	0.316451	0.427265	0.00100843	0.0362422	0.0518857	0.00179109	-0.000167041
71	1900-01-03 11:19:00	0.325508	0.323045	0.448256	0.349472	0.32322	0.400403	0.362719	0.265105	0.432746	0.324083	0.00270478	0.0397722	0.0301484	0.000957555	-0.000638298
72	1900-01-03 12:19:00	0.336774	0.399568	0.330199	0.339941	0.322502	0.518556	0.35754	0.274607	0.375665	0.309349	0.00218166	0.0325842	0.0442624	-0.00104308	-0.00294529
73	1900-01-03 13:19:00	0.301026	0.332865	0.33794	0.31162	0.318669	0.433122	0.351907	0.327541	0.280046	0.405409	0.00249526	0.0537021	0.0403577	-0.000272509	-0.00186078
74	1900-01-03 14:19:00	0.315273	0.409137	0.33212	0.348846	0.384132	0.37868	0.367073	0.246997	0.297938	0.296062	0.00300189	0.0387891	0.0392232	0.00147149	-0.000858311
75	1900-01-03 15:19:00	0.45106	0.342658	0.327122	0.356004	0.301992	0.441136	0.501408	0.252199	0.273052	0.307957	0.00336293	0.0508941	0.0378753	-0.00036897	-0.00208003
76	1900-01-03 16:19:00	0.338355	0.412374	0.314628	0.301283	0.406742	0.435737	0.398814	0.240622	0.377212	0.303147	0.00298655	0.043547	0.0527317	0.00101595	-0.000752556
77	1900-01-03 17:19:00	0.305412	0.379306	0.354551	0.370316	0.339642	0.390109	0.338859	0.39019	0.27933	0.334002	0.00421762	0.0229195	0.066232	0.00111085	-0.000523481
78	1900-01-03 18:19:00	0.320042	0.435367	0.311392	0.353347	0.381071	0.478991	0.339748	0.279734	0.265511	0.477992	0.00416002	0.0393049	0.0530116	0.000375886	-0.00180057
79	1900-01-03 19:19:00	0.415062	0.41561	0.318501	0.377461	0.363347	0.489914	0.469866	0.257636	0.365088	0.317048	0.0024946	0.0550325	0.0321045	0.00206968	-0.000385259
80	1900-01-03 20:19:00	0.495947	0.438232	0.423886	0.375127	0.457651	0.599834	0.359476	0.35222	0.296924	0.331149	0.00357065	0.0980005	0.0497237	0.00153665	-0.00102399
81	1900-01-03 21:19:00	0.406862	0.425594	0.465886	0.507935	0.468472	0.567847	0.486655	0.335614	0.439238	0.48673	0.00151608	0.0647251	0.0142949	0.000476702	-0.000714307
82	1900-01-03 22:19:00	0.396348	0.511944	0.391886	0.466844	0.503794	0.543307	0.434081	0.422872	0.375289	0.401475	0.000649262	0.0531039	0.0279914	0.000499511	-0.00147125
83	1900-01-03 23:19:00	0.453938	0.404593	0.415433	0.410316	0.515903	0.6223	0.445364	0.386281	0.352803	0.361186	-0.000168092	0.0368124	0.0426265	0.00338074	0.00101614
84	1900-01-04 00:19:00	0.441713	0.526834	0.492803	0.469336	0.526654	0.597083	0.578705	0.441845	0.430738	0.497108	0.00319353	0.0848403	0.0312071	0.00245076	-0.000469544
85	1900-01-04 01:19:00	0.416009	0.517354	0.489942	0.374748	0.51569	0.615319	0.57233	0.439364	0.454806	0.363785	0.00519353	0.0696527	0.0708441	0.00352187	0.000179205
86	1900-01-04 02:19:00	0.527115	0.335291	0.4202	0.404514	0.364097	0.628327	0.4076	0.354852	0.42365	0.333859	0.00411577	0.12023	0.0555004	0.00267523	-0.000167117
87	1900-01-04 03:19:00	0.293043	0.503399	0.502842	0.473284	0.498891	0.533445	0.56726	0.293872	0.318285	0.484878	0.00313817	0.0449724	0.0617588	0.00180207	-0.000978625
88	1900-01-04 04:19:00	0.341791	0.547176	0.412365	0.400479	0.510307	0.484546	0.610237	0.346328	0.307451	0.499878	0.00478969	0.0436127	0.0530562	0.00219561	0.000476078
89	1900-01-04 05:19:00	0.317775	0.416039	0.334834	0.355474	0.429399	0.495009	0.592479	0.424093	0.372447	0.465891	0.00464392	0.0377966	0.0374254	0.00356401	0.000522156
90	1900-01-04 06:19:00	0.514767	0.34023	0.36057	0.432516	0.386085	0.543366	0.535865	0.404967	0.320304	0.344114	0.00472455	0.0906831	0.046877	0.0058197	0.00244234
91	1900-01-04 07:19:00	0.260745	0.363824	0.419004	0.474701	0.50148	0.625123	0.561567	0.288185	0.295104	0.351971	0.00321391	0.0279327	0.0665896	-0.000565633	-0.00251126
92	1900-01-04 08:19:00	0.412673	0.382436	0.456471	0.502454	0.366656	0.528227	0.384664	0.332052	0.423891	0.385015	0.00417647	0.0404963	0.0387234	0.00243394	-0.000853498
93	1900-01-04 09:19:00	0.390655	0.325396	0.380385	0.440076	0.318021	0.444229	0.379739	0.372183	0.368777	0.484405	0.00420297	0.0533161	0.0377489	0.00250223	-0.00127162
94	1900-01-04 10:19:00	0.322357	0.352483	0.299896	0.333948	0.339644	0.469394	0.38202	0.281386	0.411717	0.42848	0.00423125	0.0431535	0.0574161	-0.00064391	-0.00284544
95	1900-01-04 11:19:00	0.317599	0.338711	0.354209	0.317306	0.323184	0.4647	0.429362	0.24559	0.318816	0.315597	0.00478836	0.0395528	0.039722	-0.00111402	-0.00203409
96	1900-01-04 12:19:00	0.303465	0.332594	0.361819	0.337882	0.323091	0.387615	0.346199	0.339261	0.272672	0.376797	0.00303225	0.0300273	0.0426006	2.92286e-05	-0.000588675
97	1900-01-04 13:19:00	0.371096	0.347704	0.32431	0.309246	0.300388	0.424594	0.356307	0.252974	0.287731	0.292748	0.00781594	0.0457053	0.0347107	0.00116007	2.9564e-05
98	1900-01-04 14:19:00	0.309739	0.376861	0.303499	0.340632	0.3487	0.375213	0.352689	0.225525	0.268741	0.310478	0.00370811	0.0226371	0.0428521	0.0039098	0.00200251
99	1900-01-04 15:19:00	0.319703	0.399481	0.298323	0.305142	0.304117	0.397354	0.355248	0.244231	0.29869	0.295802	0.00417631	0.0283608	0.0430948	0.00248055	-0.000556534
100	1900-01-04 16:19:00			0.313029	0.419596				0.241344	0.270675	0.34023			0.034271	0.00147932	-0.00229731
101	1900-01-04 17:19:00			0.324025	0.341367				0.352878	0.274909	0.397112			0.0106344	0.00341613	0.000920627
