# Supplementary material for: Homeostatic control of energy metabolism by monocyte-derived macrophages
Source: EMBO J. 2025 Nov 17;45(1):106–50. doi: 10.1038/s44318-025-00622-x (PMC12759084; doi:10.1038/s44318-025-00622-x)
Supplement: Supplementary file 5 — Source data Fig. 3 [file 44318_2025_622_MOESM5_ESM.zip › Figure 3/Fig. 3C.xlsx]

## Sheet: Fig. 3C
Figure 3C - Metabolic cage data - Energy expenditure (kCal/h) - Left Panel																Figure 3C - Metabolic cage data - Energy expenditure (kCal/h) - Right Panel
		Genotype														Genotype
Measurement time (h)	Time of day (hh:min)	Fthwt/wt à Fthlox/lox				Fthfl/fl à FthR26Δ/Δ					FthLysMΔ/Δ à FthR26Δ/Δ					Light				Dark
0	11:24:00	0.50059	0.565157			0.355206	0.521794				0.336464	0.48407				Fthwt/wt à Fthlox/lox	Fthfl/fl à FthR26Δ/Δ	FthLysMΔ/Δ à FthR26Δ/Δ		Fthwt/wt à Fthlox/lox	Fthfl/fl à FthR26Δ/Δ	FthLysMΔ/Δ à FthR26Δ/Δ
1	12:24:00	0.414295	0.458702			0.274975	0.496431				0.252442	0.407015				0.309276	0.243608	0.0582472		0.383087	0.310354	0.03732
2	13:24:00	0.366961	0.399504			0.319215	0.352036				0.21295	0.256806				0.346882	0.240315	0.150064		0.446595	0.268927	0.160112
3	14:24:00	0.372803	0.359432			0.260978	0.389493				0.274632	0.325732				0.311809	0.247495	0.137846		0.402431	0.268454	0.136351
4	15:24:00	0.314833	0.384984			0.315468	0.365417				0.321399	0.239184				0.307694	0.400031	0.0455559		0.387522	0.426249	0.0490245
5	16:24:00	0.297446	0.3179			0.281654	0.367647				0.286184	0.29568					0.355247				0.397856
6	17:24:00	0.351471	0.33187			0.297424	0.340824				0.293858	0.454355
7	18:24:00	0.290994	0.341743	0.468675	0.47759	0.268774	0.307553	0.366531	0.514573	0.477594	0.290438	0.26263	0.349507	0.301214
8	19:24:00	0.351015	0.382784	0.38951	0.393968	0.282411	0.391702	0.312	0.476231	0.443124	0.158214	0.282284	0.316157	0.295364
9	20:24:00	0.374104	0.451743	0.471809	0.404191	0.323353	0.525725	0.396367	0.47421	0.479774	0.261321	0.460988	0.310265	0.301524
10	21:24:00	0.465569	0.49114	0.470477	0.437198	0.306341	0.514579	0.362461	0.480849	0.49116	0.315436	0.303157	0.26488	0.256438
11	22:24:00	0.465989	0.501484	0.484866	0.424812	0.301667	0.509151	0.423274	0.473972	0.453606	0.165593	0.286626	0.368638	0.3151
12	23:24:00	0.452711	0.494714	0.474884	0.387233	0.290374	0.395688	0.42783	0.461227	0.43663	0.0830615	0.478158	0.340853	0.277945
13	1900-01-01 00:24:00	0.418693	0.467495	0.392654	0.397193	0.321957	0.340427	0.372801	0.503911	0.433421	0.0599097	0.441145	0.279015	0.231955
14	1900-01-01 01:24:00	0.444065	0.495654	0.443629	0.39216	0.327149	0.467015	0.409916	0.493027	0.459556	0.0611929	0.242058	0.332109	0.293076
15	1900-01-01 02:24:00	0.434901	0.506961	0.462043	0.424722	0.332367	0.45903	0.420403	0.445059	0.452107	0.0769343	0.205934	0.349338	0.219637
16	1900-01-01 03:24:00	0.433701	0.485657	0.407663	0.368097	0.301046	0.426364	0.355012	0.305556	0.31093	0.0848134	0.25489	0.316661	0.0920555
17	1900-01-01 04:24:00	0.442786	0.516131	0.253632	0.322975	0.297817	0.302957	0.196241	0.324711	0.305282	0.0976875	0.234981	0.25368	0.0685479
18	1900-01-01 05:24:00	0.382078	0.433761	0.281941	0.320003	0.239633	0.271828	0.223801	0.329726	0.321883	0.107247	0.449962	0.247194	0.0654793
19	1900-01-01 06:24:00	0.239587	0.304295	0.280412	0.340639	0.337067	0.422417	0.253304	0.358386	0.421264	0.0909615	0.281591	0.245102	0.0945263
20	1900-01-01 07:24:00	0.363047	0.477717	0.292687	0.325493	0.211119	0.405783	0.286011	0.350536	0.335072	0.0810615	0.166356	0.231861	0.132262
21	1900-01-01 08:24:00	0.288379	0.382322	0.363448	0.355775	0.224769	0.417623	0.26432	0.493418	0.408883	0.0824076	0.293157	0.255396	0.163135
22	1900-01-01 09:24:00	0.240078	0.394535	0.20597	0.342739	0.241306	0.218204	0.373615	0.516919	0.445438	0.0995751	0.221797	0.241458	0.168799
23	1900-01-01 10:24:00	0.301069	0.299946	0.232148	0.359253	0.181288	0.258293	0.301951	0.416532	0.418604	0.0970445	0.281716	0.260748	0.195233
24	1900-01-01 11:24:00	0.239287	0.305471	0.267057	0.466905	0.143993	0.337278	0.173652	0.328501	0.309164	0.0777001	0.241909	0.276414	0.252286
25	1900-01-01 12:24:00	0.230764	0.284955	0.26598	0.430721	0.210964	0.265617	0.246148	0.490663	0.33742	0.0637782	0.195525	0.232575	0.124775
26	1900-01-01 13:24:00	0.272529	0.289488	0.281	0.310511	0.202729	0.267112	0.279548	0.348235	0.316992	0.0590623	0.351774	0.236061	0.072279
27	1900-01-01 14:24:00	0.320263	0.394052	0.241915	0.381295	0.174479	0.35997	0.340654	0.360823	0.304948	0.0641912	0.419102	0.236804	0.058446
28	1900-01-01 15:24:00	0.216015	0.292931	0.269779	0.327785	0.279328	0.222972	0.293989	0.438673	0.409158	0.108067	0.384078	0.29978	0.0593407
29	1900-01-01 16:24:00	0.233258	0.346961	0.242126	0.286941	0.196369	0.258393	0.224599	0.349259	0.332425	0.165735	0.258188	0.344478	0.115523
30	1900-01-01 17:24:00	0.24815	0.303018	0.286906	0.287564	0.240501	0.393967	0.268202	0.378534	0.362757	0.14017	0.290886	0.312083	0.202296
31	1900-01-01 18:24:00	0.366346	0.303308	0.242729	0.377235	0.291525	0.449297	0.34916	0.490757	0.357201	0.0967993	0.292994	0.232063	0.126586
32	1900-01-01 19:24:00	0.379399	0.448546	0.326033	0.354265	0.285027	0.3602	0.28888	0.347285	0.325448	0.0669306	0.244088	0.236124	0.0878292
33	1900-01-01 20:24:00	0.276672	0.43474	0.373391	0.396774	0.275886	0.401047	0.366544	0.437742	0.442178	0.0546181	0.393067	0.320382	0.0597779
34	1900-01-01 21:24:00	0.42437	0.477423	0.436112	0.437645	0.339303	0.472102	0.370959	0.498932	0.453101	0.0433481	0.409193	0.325637	0.0538858
35	1900-01-01 22:24:00	0.436275	0.492581	0.407217	0.437638	0.318699	0.44534	0.38013	0.44386	0.352211	0.0419753	0.433612	0.287941	0.0488005
36	1900-01-01 23:24:00	0.439465	0.372894	0.362283	0.428433	0.241628	0.453228	0.379138	0.423028	0.461147	0.0376136	0.458809	0.279981	0.0452495
37	1900-01-02 00:24:00	0.359663	0.483083	0.352302	0.434246	0.31876	0.408988	0.379454	0.495939	0.463042	0.0357253	0.429533	0.20945	0.0436528
38	1900-01-02 01:24:00	0.231095	0.489109	0.39563	0.419982	0.309866	0.365526	0.318361	0.333764	0.384964	0.030689	0.452374	0.213096	0.0445344
39	1900-01-02 02:24:00	0.465896	0.325938	0.331008	0.363736	0.235507	0.179334	0.247915	0.398292	0.325174	0.0149435	0.437497	0.227464	0.0442271
40	1900-01-02 03:24:00	0.452335	0.493822	0.35875	0.267981	0.327692	0.226798	0.288255	0.489216	0.450601	0.012252	0.473471	0.338094	0.0435982
41	1900-01-02 04:24:00	0.384487	0.501823	0.322973	0.293282	0.267052	0.409053	0.358228	0.343651	0.354556	0.0258734	0.300426	0.2986	0.0426476
42	1900-01-02 05:24:00	0.258007	0.481714	0.254373	0.395604	0.274267	0.41877	0.148351	0.329562	0.311938	0.0278089	0.269676	0.166299	0.0404193
43	1900-01-02 06:24:00	0.464708	0.478271	0.314468	0.209664	0.332608	0.172112	0.0796444	0.329648	0.352424	0.00978868	0.349874	0.171141	0.0399145
44	1900-01-02 07:24:00	0.397313	0.30649	0.26304	0.275716	0.16623	0.0998169	0.0596931	0.465612	0.454208	0.0109575	0.31381	0.186614	0.0392555
45	1900-01-02 08:24:00	0.234241	0.363573	0.258737	0.320612	0.122803	0.0763094	0.289004	0.522325	0.477094	0.00793727	0.276393	0.180392	0.0367409
46	1900-01-02 09:24:00	0.315045	0.297367	0.288444	0.159785	0.0967029	0.382861	0.26101	0.334002	0.419631	0.0137355	0.323443	0.19247	0.0395196
47	1900-01-02 10:24:00	0.250061	0.258759	0.21696	0.105507	0.0818138	0.287535	0.278921	0.387208	0.311308	0.018416	0.18955	0.167791	0.00723229
48	1900-01-02 11:24:00	0.31674	0.266958	0.235159	0.205758	0.125531	0.11629	0.319836	0.401439	0.299584	0.00600265	0.123807	0.22867	0.00757298
49	1900-01-02 12:24:00	0.242841	0.30226	0.249137	0.262744	0.269481	0.0755476	0.164372	0.317803	0.323145	0.00615549	0.220041	0.162861	0.0151119
50	1900-01-02 13:24:00	0.273415	0.310465	0.245173	0.229288	0.226887	0.0725739	0.237163	0.308314	0.296029	0.00827576	0.360111	0.192164	0.0133894
51	1900-01-02 14:24:00	0.243034	0.264982	0.368679	0.283442	0.26878	0.252963	0.247591	0.334386	0.291022	0.0236954	0.189578	0.318687	0.0107769
52	1900-01-02 15:24:00	0.292646	0.261565	0.304192	0.230632	0.263166	0.306412	0.300317	0.289309	0.29245	0.0224942	0.165325	0.303564	0.0273653
53	1900-01-02 16:24:00	0.442794	0.31356	0.322792	0.22063	0.233858	0.440493	0.210083	0.508677	0.323048	0.0230479	0.373154	0.294775	0.0300397
54	1900-01-02 17:24:00	0.269359	0.453358	0.302588	0.328179	0.306593	0.470334	0.234819	0.368875	0.413082	0.0257678	0.3796	0.295862	0.0349172
55	1900-01-02 18:24:00	0.274352	0.301364	0.408114	0.256121	0.298747	0.445107	0.348613	0.364785	0.300468	0.0274505	0.347897	0.28156	0.0217875
56	1900-01-02 19:24:00	0.381317	0.389356	0.291964	0.313042	0.291479	0.27897	0.221127	0.476396	0.399405	0.0218065	0.157012	0.23348	0.0170073
57	1900-01-02 20:24:00	0.367428	0.458883	0.467021	0.403726	0.324387	0.410559	0.249049	0.472434	0.413944	0.0265648	0.36891	0.257956	0.017542
58	1900-01-02 21:24:00	0.379467	0.462982	0.446064	0.408972	0.3139	0.45256	0.394684	0.472776	0.444627	0.0127425	0.37487	0.24615	0.0141762
59	1900-01-02 22:24:00	0.292809	0.347371	0.437979	0.421677	0.319906	0.389911	0.350145	0.373511	0.417621	0.020524	0.357008	0.260292	0.00599397
60	1900-01-02 23:24:00	0.473613	0.339876	0.421052	0.390345	0.330415	0.41867	0.333408	0.472684	0.340529	0.0300289	0.189933	0.273139	0.0249452
61	1900-01-03 00:24:00	0.342386	0.541182	0.494965	0.458298	0.264846	0.243173	0.134211	0.51888	0.408146	0.022789	0.0892271	0.143032	0.00822645
62	1900-01-03 01:24:00	0.279665	0.513398	0.386233	0.340131	0.31493	0.246668	0.175531	0.515175	0.447956	0.0177542	0.0786886	0.06225	0.00391758
63	1900-01-03 02:24:00	0.326666	0.417486	0.489787	0.373878	0.334704	0.43605	0.371245	0.39804	0.432081	0.038391	0.0620127	0.0472999	-9.57025e-06
64	1900-01-03 03:24:00	0.470083	0.474471	0.410179	0.447508	0.316319	0.415254	0.260601	0.35208	0.421553	0.0275856	0.0571879	0.0463553	0.00233362
65	1900-01-03 04:24:00	0.436158	0.458626	0.362466	0.336685	0.332209	0.270261	0.117267	0.337639	0.334902	0.0384022	0.0553509	0.0456232	0.00203352
66	1900-01-03 05:24:00	0.240157	0.343211	0.359609	0.314991	0.263178	0.118512	0.093669	0.377919	0.328786	0.0100019	0.0526513	0.0452353	0.00307956
67	1900-01-03 06:24:00	0.329968	0.393281	0.429138	0.422274	0.306803	0.0812589	0.0583462	0.345187	0.311217	0.00402686	0.0539183	0.0610924	0.00244558
68	1900-01-03 07:24:00	0.435806	0.493546	0.426488	0.297989	0.227634	0.0731931	0.0553901	0.423453	0.42465	0.00634836	0.0533701	0.125122	0.0100104
69	1900-01-03 08:24:00	0.201558	0.352856	0.336016	0.427231	0.214573	0.0777381	0.0643383	0.500653	0.445477	0.00446325	0.0493241	0.112817	0.0042194
70	1900-01-03 09:24:00	0.310964	0.418337	0.333988	0.351838	0.148662	0.387175	0.0510893	0.494944	0.400465	0.0358393	0.053765	0.0571396	0.00355375
71	1900-01-03 10:24:00	0.252156	0.365003	0.313167	0.290577	0.23359	0.237607	0.280881	0.369368	0.336136	0.0215059	0.0693116	0.0528963	0.00234589
72	1900-01-03 11:24:00	0.240952	0.338607	0.291579	0.291341	0.244543	0.174839	0.185136	0.334906	0.295643	0.0126722	0.0564312	0.0520235	0.00393939
73	1900-01-03 12:24:00	0.254312	0.328595	0.328742	0.25468	0.21105	0.353294	0.234589	0.326075	0.296006	0.031163	0.0589435	0.0725073	0.00645524
74	1900-01-03 13:24:00	0.3817	0.314942	0.281854	0.357103	0.297008	0.164235	0.22562	0.348587	0.308286	0.0233525	0.0614202	0.137604	0.00589838
75	1900-01-03 14:24:00	0.316543	0.308045	0.285118	0.246754	0.239955	0.241925	0.112441	0.332954	0.301165	0.00705172	0.0794082	0.137627	0.00841795
76	1900-01-03 15:24:00	0.254745	0.440386	0.422704	0.245397	0.286759	0.388555	0.254543	0.397821	0.270684	0.0352444	0.157853	0.0920904	0.00461306
77	1900-01-03 16:24:00	0.314708	0.319588	0.288959	0.262193	0.274303	0.390852	0.211728	0.414339	0.398987	0.0298613	0.196198	0.062178	0.00351514
78	1900-01-03 17:24:00	0.465663	0.356025	0.46928	0.435861	0.283584	0.358501	0.143195	0.342583	0.275393	0.0250158	0.171654	0.0495975	0.0024722
79	1900-01-03 18:24:00	0.280208	0.359503	0.337402	0.284818	0.342513	0.363861	0.351393	0.490449	0.347115	0.0354769	0.112205	0.0437183	0.00349816
80	1900-01-03 19:24:00	0.299397	0.413995	0.403309	0.294931	0.353245	0.386347	0.309959	0.426797	0.425887	0.0219606	0.0856886	0.0393335	0.00233853
81	1900-01-03 20:24:00	0.436453	0.492549	0.387677	0.450602	0.359148	0.402612	0.314131	0.535794	0.422556	0.0360014	0.0690043	0.0334486	0.00234107
82	1900-01-03 21:24:00	0.403392	0.467809	0.443527	0.376238	0.337799	0.400462	0.282458	0.514604	0.46868	0.0557583	0.0580228	0.00282749	0.0015094
83	1900-01-03 22:24:00	0.281234	0.34116	0.44203	0.307087	0.364851	0.373273	0.333476	0.489961	0.366329	0.017013	0.0563878	-0.00137995	0.00274681
84	1900-01-03 23:24:00	0.434959	0.447644	0.456074	0.416917	0.326514	0.388746	0.17974	0.42099	0.408757	0.0370243	0.0553575	-0.000933581	0.000757005
85	1900-01-04 00:24:00	0.341996	0.427411	0.489021	0.413171	0.344571	0.359456	0.275689	0.437239	0.390754	0.026907	0.0484822	-0.00189667	-0.00182585
86	1900-01-04 01:24:00	0.355905	0.430212	0.506078	0.348833	0.350132	0.346558	0.309707	0.436466	0.432623	0.0237675	0.0463991	-0.000412261	-0.0026921
87	1900-01-04 02:24:00	0.456727	0.470977	0.42735	0.490993	0.343031	0.189676	0.196283	0.505539	0.40034	0.0100524	0.0524195	-0.000932793	-0.00264077
88	1900-01-04 03:24:00	0.467511	0.372527	0.33321	0.481676	0.340728	0.117825	0.325393	0.377112	0.331035	0.00769101	0.0425436	0.00206928	-0.00194503
89	1900-01-04 04:24:00	0.274254	0.477882	0.343757	0.368015	0.325518	0.288941	0.160208	0.356617	0.343059	0.00242353	0.045416	-0.000264799	-0.0021928
90	1900-01-04 05:24:00	0.287776	0.421149	0.35286	0.347458	0.333297	0.230568	0.164672	0.350581	0.314505	0.0120755	0.0518185	-0.000673833	-0.0026746
91	1900-01-04 06:24:00	0.35831	0.401113	0.473394	0.333638	0.29597	0.0935659	0.108281	0.393207	0.33063	0.000175692	0.0475184	-0.0024133	-0.00441538
92	1900-01-04 07:24:00	0.421252	0.469955	0.3794	0.428086	0.216763	0.134849	0.0731466	0.36133	0.452879	0.00164679	0.0427858	-0.000255493	-0.00423467
93	1900-01-04 08:24:00	0.249411	0.390267	0.313761	0.318387	0.182701	0.084709	0.129458	0.549886	0.460493	0.00153382	0.0415209	0.00179339	-0.00382466
94	1900-01-04 09:24:00	0.288157	0.34022	0.307624	0.251011	0.202008	0.0700925	0.21236	0.366531	0.429714	0.00334086	0.0420542	0.0039853	-0.00162649
95	1900-01-04 10:24:00	0.259223	0.37348	0.404114	0.270156	0.261249	0.065576	0.125335	0.342996	0.312917	0.00716307	0.0392282	0.00118416	-0.000878296
96	1900-01-04 11:24:00	0.32914	0.330065	0.301721	0.246405	0.210179	0.0721204	0.179618	0.48639	0.317131	0.00528704	0.0165207	-0.000966193	-0.00252194
97	1900-01-04 12:24:00	0.352383	0.354883	0.290665	0.240658	0.243831	0.283707	0.173115	0.348669	0.289709	0.0289499	0.00576751	-0.00051297	-0.00227291
98	1900-01-04 13:24:00	0.367668	0.317941	0.278895	0.321916	0.210084	0.365132	0.327117	0.321106	0.30379	0.0317005	0.0161667	-0.000262171	-0.00121359
99	1900-01-04 14:24:00	0.277617	0.303389	0.348188	0.25097	0.302384	0.346617	0.207432	0.31855	0.322914	0.0270999	0.0159591	-0.00152243	3.2607e-05
100	1900-01-04 15:24:00	0.289187	0.320292	0.280894	0.233003	0.240227	0.351694	0.28062	0.415774	0.293676	0.0345289	0.0293195	-0.00136253	-0.000369889
101	1900-01-04 16:24:00	0.345052	0.386436	0.317244	0.242178	0.304568	0.380761	0.323011	0.331618	0.284028	0.0344009	0.0388298	0.000443866	-0.00154371
102	1900-01-04 17:24:00	0.40959	0.329374	0.405698	0.329764	0.257062	0.358492	0.205086	0.335344	0.437793	0.0560093	0.0179959	-0.00153391	-0.0032821
103	1900-01-04 18:24:00	0.302044	0.398715	0.293973	0.409106	0.308695	0.238529	0.325375	0.437913	0.383068	0.0177306	0.0169631	-0.00404638	-0.00391593
104	1900-01-04 19:24:00	0.392414	0.346561	0.35907	0.294772	0.325763	0.360229	0.255923	0.443387	0.349493	0.0322316	0.0386423	-0.00189574	-0.000967324
105	1900-01-04 20:24:00	0.397491	0.498645	0.429528	0.448458	0.364184	0.364632	0.295187	0.454231	0.454886	0.0230422	0.0296797	-0.00249916	-0.00211569
106	1900-01-04 21:24:00	0.434263	0.501277	0.44854	0.365986	0.340611	0.402904	0.304232	0.499054	0.391286	0.0404238	0.0179073	-0.000436417	-0.00150694
107	1900-01-04 22:24:00	0.285316	0.441939	0.399613	0.38959	0.332635	0.391072	0.299467	0.455767	0.442069	0.0442548	0.00914904	-0.00170151	-0.00203604
108	1900-01-04 23:24:00	0.392162	0.509814	0.427771	0.389138	0.364897	0.377998	0.288376	0.539099	0.361613	0.0324622	0.0372821	-0.00171564	-0.00230735
109	1900-01-05 00:24:00	0.466037	0.358469	0.471872	0.489744	0.298487	0.378188	0.281233	0.500632	0.425063	0.0346697	0.0344522	-0.0021134	-0.00209832
110	1900-01-05 01:24:00	0.279831	0.471411	0.403353	0.417691	0.346535	0.31146	0.299911	0.357655	0.357329	0.0360584	0.0305715	-0.00177774	-0.00103064
111	1900-01-05 02:24:00	0.297104	0.390923	0.502122	0.502834	0.356198	0.245205	0.28233	0.525713	0.468546	0.0139651	0.0110703	-0.00443488	-0.00453278
112	1900-01-05 03:24:00	0.4757	0.404566	0.357392	0.384701	0.377669	0.138847	0.247813	0.435123	0.431531	0.0111739	0.0170666	-0.0035173	-0.00492577
113	1900-01-05 04:24:00	0.37399	0.391177	0.43059	0.337983	0.255317	0.0694828	0.173339	0.365164	0.313727	0.0151564	0.0542545	-0.00260673	-0.00379082
114	1900-01-05 05:24:00	0.281257	0.473631	0.374833	0.480188	0.355518	0.0520144	0.223017	0.3814	0.349224	0.0157969	0.0359657	-0.00100842	-0.00288277
115	1900-01-05 06:24:00	0.471054	0.463214	0.454225	0.413698	0.247673	0.0487316	0.364515	0.399453	0.35895	0.010438	0.050372	-0.000989356	-0.00269637
116	1900-01-05 07:24:00	0.444433	0.512614	0.39244	0.346693	0.200935	0.0461175	0.227022	0.43201	0.422748	0.0146286	0.0751056	-0.00317631	-0.00254101
117	1900-01-05 08:24:00	0.325023	0.373529	0.332166	0.367989	0.203547	0.0473151	0.178453	0.517765	0.47035	0.0100964	0.0321667	-0.00231582	-0.000893571
118	1900-01-05 09:24:00	0.308989	0.340624	0.307249	0.299176	0.228848	0.0411587	0.327894	0.411962	0.432402	0.00551354	0.0129126	-0.00261858	-0.00212722
119	1900-01-05 10:24:00	0.287063	0.3464	0.321424	0.317563	0.242608	0.0428359	0.177907	0.352757	0.320176	0.00616519	0.0211284	-0.00042447	-0.000920205
120	1900-01-05 11:24:00	0.27624	0.348281	0.305616	0.407264	0.212375	0.0424717	0.315412	0.335329	0.316843	0.00426354	0.0296314	-5.29087e-05	-0.00223671
121	1900-01-05 12:24:00	0.358749	0.309356	0.313836	0.311869	0.234433	0.0614438	0.247073	0.342321	0.317427	0.00528321	0.010105	0.000174536	-0.00169777
122	1900-01-05 13:24:00	0.334202	0.296095			0.217345	0.0541608				0.00467273	0.0140621
123	1900-01-05 14:24:00	0.27609	0.325113			0.217868	0.1465				0.00881929	0.0127693
124	1900-01-05 15:24:00	0.27915	0.306391			0.269886	0.205119				0.0257608	0.00619032
125	1900-01-05 16:24:00	0.397205	0.30781			0.260683	0.108812				0.00848814	0.00585572
126	1900-01-05 17:24:00	0.286602	0.355253			0.233408	0.0829354				0.00310912	0.0102401
127	1900-01-05 18:24:00	0.350275	0.407353			0.314774	0.0663606				0.00209713	-0.00402268
128	1900-01-05 19:24:00	0.374356	0.346133			0.310911	0.0653404				0.00171521	0.00345583
129	1900-01-05 20:24:00	0.44827	0.459572			0.321836	0.0604806				-0.00074087	0.00431254
130	1900-01-05 21:24:00	0.316852	0.399275			0.329231	0.048932				0.00374365	0.00876376
131	1900-01-05 22:24:00	0.430014	0.498131			0.383811	0.0511845				0.00888986	0.0207673
132	1900-01-05 23:24:00	0.364222	0.446871			0.373183	0.0462734				0.00892452	0.0174254
133	1900-01-06 00:24:00	0.308077	0.395767			0.387754	0.044084				0.0080687	0.0153595
134	1900-01-06 01:24:00	0.485292	0.462497			0.297974	0.0434887				0.00884993	0.0118129
135	1900-01-06 02:24:00	0.297159	0.450925			0.384294	0.0433681				0.00752935	0.0176921
136	1900-01-06 03:24:00	0.394537	0.353865			0.315532	0.0465368				0.0110301	0.0216507
137	1900-01-06 04:24:00	0.454941	0.480449			0.387763	0.0485351				0.00678294	0.0351244
138	1900-01-06 05:24:00	0.274112	0.459531			0.250691	0.0423248				0.00761167	0.0293086
139	1900-01-06 06:24:00	0.423682	0.522158			0.285164	0.0448745				0.00589411	0.011986
140	1900-01-06 07:24:00	0.384967	0.378765			0.202655	0.0403612				0.00187673	-0.00551233
141	1900-01-06 08:24:00	0.263626	0.338153			0.189542	0.0410785				0.0001353	0.0132183
142	1900-01-06 09:24:00	0.277195	0.337133			0.218747	0.0410124				0.0025381	0.0423442
143	1900-01-06 10:24:00	0.345795	0.342665			0.205691	0.0264432				0.00234912	0.0224072
144	1900-01-06 11:24:00	0.259122	0.317409			0.19898	0.0324253				0.00554342	0.0345538
145	1900-01-06 12:24:00	0.277277	0.31091			0.234199	0.0299931				0.00531572	0.0214457
146	1900-01-06 13:24:00	0.333501	0.396502			0.199979	0.0408061				0.00192687	0.0229965
147	1900-01-06 14:24:00	0.3279	0.379272			0.227639	0.0379339				0.00658405	0.0333652
