# Supplementary material for: Homeostatic control of energy metabolism by monocyte-derived macrophages
Source: EMBO J. 2025 Nov 17;45(1):106–50. doi: 10.1038/s44318-025-00622-x (PMC12759084; doi:10.1038/s44318-025-00622-x)
Supplement: Supplementary file 5 — Source data Fig. 3 [file 44318_2025_622_MOESM5_ESM.zip › Figure 3/Fig. 3D.xlsx]

## Sheet: Fig. 3D
Figure 3D - Metabolic cage data - VO2 (ml/min) - Left Panel																		Figure 3D - Metabolic cage data - VO2 (ml/min) - Right Panel
		Genotype																Genotype
Measurement time (h)	Daytime (hh:min)	Fthwt/wt à Fthlox/lox				Fthfl/fl à FthR26Δ/Δ						FthR26MΔ/Δ à FthR26Δ/Δ						Light				Dark
0	12:19:00.012000	2.02805	1.8386			1.7404	2.11036	1.98948				1.51543	1.74512					Fthwt/wt à Fthlox/lox	Fthfl/fl à FthR26Δ/Δ	FthR26MΔ/Δ à FthR26Δ/Δ		Fthwt/wt à Fthlox/lox	Fthfl/fl à FthR26Δ/Δ	FthR26MΔ/Δ à FthR26Δ/Δ
1	13:19:00.012000	1.59129	1.37017			1.58701	1.90822	1.74483				1.29411	1.49019					1.20938	1.22345	0.245227		1.405	1.57388	0.240846
2	14:19:00.012000	1.33453	1.1151			1.00941	1.78675	1.73167				1.07629	1.22585					1.27765	1.58443	0.544667		1.56013	1.90178	0.562437
3	15:19:00.012000	1.1823	1.28727			1.35597	1.30605	1.45953				1.00873	1.20575					1.17348	1.374	0.208754		1.46571	1.70696	0.204587
4	16:19:00.012000	1.45554	1.22311	1.64168	1.72519	1.01825	1.80843	1.53665	1.40848	1.43221	1.6727	0.98829	1.17772	1.20902	0.159008	0.216952		1.22846	0.979068	0.0265194		1.5284	1.181	0.0303892
5	17:19:00.012000	1.16998	1.05945	1.39573	1.23574	1.40833	1.47288	1.08461	1.04419	1.04275	1.19691	0.956368	1.67666	1.06027	0.16068	0.212532			1.11938	0.0235334			1.23324	0.0173882
6	18:19:00.012000	1.36758	1.36526	1.12916	1.18403	1.02392	1.47879	1.21096	0.998784	1.36518	1.25733	1.08221	1.17161	1.00091	0.159861	0.245664			1.18444				1.44434
7	19:19:00.012000	1.33475	1.18236	1.28066	1.3195	1.25978	1.56435	1.53379	1.1676	0.948274	1.17614	0.81174	1.21031	0.950998	0.153212	0.242483
8	20:19:00.012000	1.82672	1.74645	1.49384	1.58146	1.60934	2.14866	1.69629	1.41299	1.33559	1.63718	1.11947	1.36049	0.839896	0.13805	0.261815
9	21:19:00.012000	1.73361	1.79726	1.57979	1.79169	1.69248	2.10855	1.6625	1.50656	1.46648	1.70107	0.989738	1.8062	0.852223	0.136617	0.188543
10	22:19:00.012000	1.78906	1.75547	1.42106	1.7972	1.67203	2.17601	1.58405	1.46911	1.18854	1.79846	0.917324	1.36785	0.876702	0.125777	0.0195364
11	23:19:00.012000	1.68957	1.69323	1.71678	1.77604	1.80586	2.17738	1.73258	1.41949	1.13497	1.77468	1.11942	1.14096	0.606357	0.139791	0.0223553
12	1900-01-01 00:19:00	1.68004	1.69557	1.70823	1.74077	1.80222	2.10981	1.89202	1.48879	1.20218	1.7976	0.969237	1.13224	0.333174	0.0514408	0.0109412
13	1900-01-01 01:19:00	1.65473	1.55219	1.74131	1.76995	1.73501	2.23936	1.92984	1.4874	1.51519	1.76076	0.851652	1.60114	0.252143	0.0341941	0.0153107
14	1900-01-01 02:19:00	1.28212	1.69652	1.75138	1.80214	1.67925	2.21562	2.01953	1.34659	1.00586	1.64585	0.958339	1.06506	0.259955	0.0273993	0.0171997
15	1900-01-01 03:19:00	1.13334	1.701	1.74071	1.79919	1.72609	1.72033	1.95201	0.905327	1.17363	1.67176	0.847386	1.07679	0.215624	0.0370921	0.00551662
16	1900-01-01 04:19:00	1.70722	1.78955	1.76432	1.75537	1.32456	1.4778	1.39823	0.866946	1.35675	1.2278	0.697669	1.08309	0.215296	0.0258686	0.0165928
17	1900-01-01 05:19:00	1.75274	1.74296	1.67881	1.41046	1.10892	1.70746	1.22633	0.933514	1.26981	1.0934	0.748909	1.07465	0.21754	0.0214904	0.0126642
18	1900-01-01 06:19:00	1.36841	1.38994	1.28719	1.25835	1.50283	1.75409	1.30224	0.836781	0.959084	1.4041	0.760726	1.03216	0.204709	0.0173543	0.00492066
19	1900-01-01 07:19:00	0.889087	1.0692	1.52109	1.26179	1.74466	1.86755	1.53938	1.21796	1.02967	1.58051	0.662837	1.04483	0.205312	0.0237674	0.00380754
20	1900-01-01 08:19:00	1.50733	1.48951	1.32581	1.64513	1.56129	1.82974	1.82709	0.855862	1.35435	1.61562	0.717694	0.952267	0.194802	0.0223115	0.0129044
22	1900-01-01 10:19:00	1.05767	1.24698	1.35959	1.17748	1.05031	1.90556	1.25646	0.411322	1.3615	0.940014	0.675046	0.880194	0.191366	0.0163066	0.0079218
23	1900-01-01 11:19:00	1.22369	1.34912	1.11808	1.1437	1.20798	1.44798	1.26184	0.400438	0.937978	0.955044	0.571698	1.0638	0.203654	0.0145966	0.0124662
24	1900-01-01 12:19:00	0.95023	1.36407	1.12719	1.01106	1.37057	1.41744	1.23131	0.929332	0.946733	1.0324	0.357943	0.80806	0.206099	0.0220258	0.00696453
25	1900-01-01 13:19:00	1.06467	1.16305	1.06321	0.997137	1.07173	1.37729	1.31171	1.04502	1.22685	0.949691	0.265599	1.11512	0.194547	0.024774	0.00937347
26	1900-01-01 14:19:00	1.02818	1.17572	1.15724	1.12748	1.25717	1.38708	1.48298	0.891791	1.1695	0.873104	0.220007	0.74763	0.172499	0.0241273	0.0120828
27	1900-01-01 15:19:00	1.38746	1.16166	1.01181	1.21816	1.20965	1.94481	1.19768	0.679313	0.985062	0.902281	0.159304	1.26955	0.178071	0.0283488	0.00512756
28	1900-01-01 16:19:00	0.982429	1.45698	0.987424	1.03947	1.07119	1.4278	1.23994	0.905617	0.986897	1.08936	0.172018	1.40528	0.0933586	0.0152451	-0.000805155
29	1900-01-01 17:19:00	1.03144	1.06629	1.36539	1.14261	1.43568	1.34357	1.16145	1.2371	1.2102	0.865873	0.0360804	0.821931	0.155278	0.0079159	0.00108107
30	1900-01-01 18:19:00	1.07939	1.30401	1.45725	1.48338	1.29682	1.70626	1.62212	0.835434	1.0073	0.98584	0.0573214	1.1	0.109233	0.0136965	0.00759591
31	1900-01-01 19:19:00	1.5856	1.37355	1.03863	1.094	1.23421	1.53711	1.17452	0.840345	1.04368	1.47368	0.0691677	1.04837	0.0960097	0.0165798	0.00941859
32	1900-01-01 20:19:00	1.55786	1.63392	1.43663	1.33554	1.70019	1.8893	1.88892	1.34969	1.33515	1.71255	0.0610003	1.06529	0.109873	0.0210572	0.0115696
33	1900-01-01 21:19:00	1.7574	1.7165	1.29344	1.40805	1.73365	1.65156	1.69068	1.27285	1.28853	1.67813	0.120469	1.1118	0.087535	0.0146466	0.0043659
34	1900-01-01 22:19:00	1.74094	1.76034	1.61094	1.59858	1.7993	1.67692	1.777	1.26964	1.21039	1.61378	0.0531406	1.03662	0.146287	0.00922015	0.00588812
35	1900-01-01 23:19:00	1.16048	1.62414	1.63212	1.36113	1.82224	2.03413	1.61782	1.33442	1.18325	1.45402	0.0441467	1.10384	0.12649	0.0126671	0.00282776
36	1900-01-02 00:19:00	1.54013	1.74579	1.27856	1.59209	1.68384	1.49197	1.64002	0.976469	1.5053	1.12425	0.0795922	0.817209	0.0605539	0.0144847	0.00350563
37	1900-01-02 01:19:00	1.27767	1.76004	1.60788	1.31095	1.23946	2.16936	1.8885	1.35877	1.50473	1.29427	0.0851032	0.762062	0.0267212	0.00319675	-0.00825287
38	1900-01-02 02:19:00	1.17901	1.78745	1.72121	1.75085	1.43509	2.18571	1.8618	0.975826	1.42698	1.65501	0.0141241	0.422284	0.120297	0.0176236	0.00611195
39	1900-01-02 03:19:00	1.26944	1.51055	1.14305	1.63098	1.51593	1.76089	1.96181	1.22961	1.08575	1.14962	0.00697597	0.325563	0.142542	0.0153383	0.000792619
40	1900-01-02 04:19:00	1.67057	1.14928	1.38963	1.17771	1.66593	1.48703	1.89403	0.980805	0.999607	1.25386	0.00803985	0.255425	0.141158	0.00800957	-0.00198948
41	1900-01-02 05:19:00	0.947266	1.27724	1.59094	1.45209	1.09512	1.48375	1.62578	1.21185	1.01172	1.61846	0.0216261	0.249675	0.11139	0.0153346	0.000271434
42	1900-01-02 06:19:00	0.91537	1.64539	1.51202	1.15892	1.25669	1.7061	1.39698	1.11063	0.961206	1.69938	0.030819	0.268521	0.0922827	0.0145314	-0.00318147
43	1900-01-02 07:19:00	1.70591	1.51382	1.67905	1.78694	1.72506	1.97437	1.52711	0.674765	1.11605	1.49267	0.0278235	0.251667	0.128469	0.0213211	0.00420116
44	1900-01-02 08:19:00	1.11683	1.32084	1.11826	1.79437	1.55166	2.0467	1.45948	0.757427	1.38953	0.999071	0.0117433	0.266325	0.0686694	0.025698	0.0108829
45	1900-01-02 09:19:00	1.36848	1.32979	1.21795	1.49297	1.20417	1.86241	1.46155	0.751346	0.909698	0.940319	0.0282605	0.334487	0.100411	0.0204888	0.00892841
46	1900-01-02 10:19:00	0.993543	1.20716	1.01713	1.12911	1.10434	1.73409	1.4291	1.20408	1.49209	1.45771	0.0359936	0.531606	0.0776797	0.0135955	0.00272128
47	1900-01-02 11:19:00	1.13364	1.33649	0.650891	1.43217	1.37801	1.59096	1.28249	1.22932	1.39363	1.08374	0.0365352	0.505691	0.0941522	0.0224683	0.0129996
48	1900-01-02 12:19:00	0.969613	1.12477	1.06026	1.11188	1.11137	1.48076	1.59961	0.912939	0.955613	1.06259	0.0251486	0.368493	0.0720785	0.0126005	0.000799986
49	1900-01-02 13:19:00	1.1475	1.12596	1.13806	1.09315	1.06654	1.49697	1.29363	0.801491	0.979005	0.971057	0.0297306	0.286813	0.124307	0.00684828	0.00380051
50	1900-01-02 14:19:00	1.17279	1.40154	0.979944	1.25009	1.37826	1.55912	1.21887	0.811195	0.926363	1.19318	0.0135041	0.247301	0.0846933	0.01234	0.00575496
51	1900-01-02 15:19:00	1.11065	1.14082	1.14638	1.10907	1.13526	1.42207	1.29848	0.779874	1.33581	1.23273	0.0109799	0.21507	0.04905	0.0149528	0.00256463
52	1900-01-02 16:19:00	1.04235	1.26571	0.895931	1.28199	1.01695	1.54978	1.1499	1.068	0.998535	0.965197	0.0127227	0.168979	0.115438	0.0188173	0.00642445
53	1900-01-02 17:19:00	1.31508	1.18606	1.06802	1.22653	1.40737	1.4666	1.54534	1.06506	0.952715	0.92235	0.00676117	0.137615	0.0901482	0.0201355	0.0107395
54	1900-01-02 18:19:00	1.13346	1.16397	1.34488	1.10894	1.01189	1.48334	1.25994	0.846616	1.28655	1.43704	0.00909714	0.152204	0.0916774	0.0194296	0.00593367
55	1900-01-02 19:19:00	1.16701	1.43563	0.903032	1.40962	1.51048	1.69316	1.23749	1.17175	0.97284	1.12903	0.0123971	0.103194	0.0664398	0.020632	0.010717
56	1900-01-02 20:19:00	1.87438	1.69037	1.42269	1.18264	1.54219	2.04742	1.6482	1.06055	1.25811	1.10963	0.0203654	0.230324	0.0880379	0.00715778	-0.000978166
57	1900-01-02 21:19:00	1.11187	1.43086	1.28892	1.64313	1.71636	1.8782	1.44928	1.18701	1.33438	1.66108	0.0126885	0.138852	0.166558	0.0197231	0.0144688
58	1900-01-02 22:19:00	1.6053	1.47733	1.31757	1.63723	1.71923	2.02647	1.68984	1.27269	1.41845	1.17499	0.026482	0.285949	0.101953	0.0183337	0.00993354
59	1900-01-02 23:19:00	1.07464	1.60224	1.18405	1.31599	1.72979	1.88116	1.56093	1.22472	1.13419	1.32068	0.0249496	0.14034	0.103566	0.0225141	0.0136658
60	1900-01-03 00:19:00	1.63519	1.6605	1.40236	1.6525	1.7355	2.08901	1.99021	1.1412	1.30789	1.7165	0.0272675	0.304612	0.114495	0.0241405	0.0116371
61	1900-01-03 01:19:00	1.55483	1.63074	1.42872	1.39707	1.6088	2.23357	1.95697	1.30623	1.44934	0.991832	0.0177721	0.222017	0.044403	0.0193017	0.00583722
62	1900-01-03 02:19:00	1.01594	1.86482	1.2584	1.58154	1.14862	2.09597	1.77852	1.07203	1.44227	1.39244	0.0257106	0.10426	0.114594	0.0214755	0.00821643
63	1900-01-03 03:19:00	1.18359	1.54857	1.48643	1.54776	1.19018	2.01841	2.04587	0.920828	1.0898	1.71416	0.0230489	0.125914	0.126752	0.0240793	0.00842166
64	1900-01-03 04:19:00	1.81516	1.2339	1.67844	1.14329	1.63804	1.59151	1.99113	1.31842	0.960618	1.79825	0.01366	0.354992	0.136565	0.0133201	-0.000485927
65	1900-01-03 05:19:00	1.30481	1.62796	1.24429	1.23724	1.76339	1.56884	1.63819	1.05426	0.961013	1.30657	0.0192616	0.249343	0.133104	0.0184121	0.00194961
66	1900-01-03 06:19:00	0.960214	1.61002	1.10461	1.46607	1.63923	1.65116	1.38507	0.996888	1.03975	1.07284	0.0148231	0.0303474	0.219241	0.0198616	0.00410547
67	1900-01-03 07:19:00	1.00172	1.13972	1.49663	1.73405	1.41859	2.06248	1.65942	1.26489	1.05328	1.04719	0.00163868	0.0876134	0.215654	0.0301615	0.0138259
68	1900-01-03 08:19:00	1.43502	1.25909	1.40034	1.64506	1.22392	1.95316	1.74752	0.967799	1.48137	1.25509	0.000684028	0.145867	0.129146	0.0342459	0.0204553
69	1900-01-03 09:19:00	1.23171	1.16205	1.67429	1.60517	1.21097	1.52563	1.34509	1.1661	1.31674	1.63766	0.0027288	0.107344	0.118725	0.0158714	0.00514104
70	1900-01-03 10:19:00	1.13163	1.41507	1.12911	1.18012	1.21073	1.49277	1.3594	1.40415	1.05566	1.42301	0.00274129	0.100215	0.179212	0.015538	0.00776397
71	1900-01-03 11:19:00	1.09314	1.13064	1.48409	1.18318	1.11102	1.40358	1.26666	0.890788	1.45927	1.08595	0.00916746	0.11748	0.0919417	0.0112334	0.00481425
72	1900-01-03 12:19:00	1.14138	1.38605	1.09793	1.16233	1.10573	1.78974	1.24682	0.936777	1.26155	1.05557	0.00728304	0.0948168	0.149863	0.00294451	-0.00492249
73	1900-01-03 13:19:00	1.02532	1.15429	1.12509	1.07547	1.0995	1.49811	1.22796	1.10377	0.964618	1.36565	0.00830464	0.170072	0.143393	0.00536544	-0.00114139
74	1900-01-03 14:19:00	1.07744	1.41417	1.13312	1.20623	1.31801	1.32705	1.27999	0.852594	1.03187	1.02753	0.010511	0.116822	0.136956	0.0129943	0.00319827
75	1900-01-03 15:19:00	1.53169	1.17924	1.12045	1.22899	1.04119	1.53327	1.72544	0.87129	0.956543	1.0719	0.0116062	0.143109	0.13592	0.00516535	-0.00161202
76	1900-01-03 16:19:00	1.12341	1.40489	1.08626	1.04637	1.38167	1.48634	1.36775	0.834239	1.29129	1.06156	0.0102501	0.122629	0.17743	0.00983837	0.00265115
77	1900-01-03 17:19:00	1.01938	1.26442	1.21	1.27936	1.13826	1.34894	1.17305	1.31465	0.963669	1.16583	0.0151368	0.0589128	0.239032	0.0127271	0.00587676
78	1900-01-03 18:19:00	1.0798	1.45945	1.06429	1.21013	1.28816	1.61719	1.16944	0.932733	0.922458	1.59326	0.0155465	0.11686	0.191396	0.00871225	-0.000625383
79	1900-01-03 19:19:00	1.4114	1.37585	1.09716	1.30245	1.19786	1.64867	1.60645	0.875208	1.24543	1.06431	0.00874596	0.16238	0.109808	0.0160917	0.00624061
80	1900-01-03 20:19:00	1.64829	1.44249	1.43124	1.2522	1.51553	1.99765	1.22181	1.18029	1.00906	1.12087	0.0128587	0.293219	0.176158	0.015462	0.00454304
81	1900-01-03 21:19:00	1.34253	1.39242	1.55264	1.68046	1.52725	1.88505	1.63164	1.13448	1.47031	1.62974	0.00432191	0.18797	0.042539	0.014094	0.00951801
82	1900-01-03 22:19:00	1.29787	1.6806	1.30057	1.54497	1.64532	1.80378	1.441	1.40249	1.23905	1.34079	0.000704464	0.149463	0.091841	0.0131332	0.0053247
83	1900-01-03 23:19:00	1.49287	1.3264	1.37472	1.35312	1.67972	2.06273	1.48925	1.27918	1.16903	1.22237	-0.003109	0.0913611	0.145637	0.0239204	0.0147456
84	1900-01-04 00:19:00	1.44962	1.73541	1.62549	1.5411	1.71568	1.97872	1.90872	1.46147	1.4221	1.66358	0.0112642	0.251912	0.101942	0.0218156	0.01051
85	1900-01-04 01:19:00	1.36738	1.70001	1.6144	1.23266	1.67575	2.03956	1.88196	1.45853	1.49506	1.22403	0.0190975	0.206735	0.231673	0.0244399	0.0112234
86	1900-01-04 02:19:00	1.7424	1.10986	1.3891	1.33397	1.18169	2.08532	1.34958	1.17372	1.39717	1.14729	0.0147453	0.360997	0.183401	0.0204877	0.00929807
87	1900-01-04 03:19:00	0.958935	1.66987	1.6477	1.56991	1.64886	1.78451	1.88008	0.982934	1.07224	1.62777	0.0116835	0.134054	0.21868	0.0190391	0.00752638
88	1900-01-04 04:19:00	1.12314	1.7992	1.34965	1.33355	1.68124	1.64748	2.01213	1.16847	1.05417	1.66074	0.0185878	0.130069	0.190321	0.0190893	0.0119349
89	1900-01-04 05:19:00	1.05902	1.37621	1.09962	1.21497	1.41185	1.70554	1.96673	1.40354	1.2793	1.54795	0.0177997	0.111788	0.12981	0.0226855	0.0102794
90	1900-01-04 06:19:00	1.72137	1.13743	1.20723	1.48347	1.29201	1.85406	1.79231	1.34872	1.11097	1.16081	0.0173531	0.267897	0.171224	0.0335975	0.0195708
91	1900-01-04 07:19:00	0.870305	1.24553	1.39535	1.61652	1.64562	2.0832	1.85968	0.972343	1.03662	1.20022	0.0120576	0.0815233	0.245625	0.00820807	-0.000162457
92	1900-01-04 08:19:00	1.39211	1.32292	1.52514	1.69032	1.23269	1.77303	1.28946	1.1305	1.4565	1.32564	0.0148169	0.110088	0.130128	0.0216873	0.00820639
93	1900-01-04 09:19:00	1.30247	1.13621	1.24967	1.46506	1.09071	1.51467	1.29344	1.26622	1.2327	1.62132	0.0153952	0.15058	0.126328	0.0202105	0.00523581
94	1900-01-04 10:19:00	1.07729	1.22756	1.00435	1.12698	1.16711	1.61807	1.31165	0.973307	1.40511	1.43642	0.0156427	0.125488	0.193281	0.00399349	-0.00486917
95	1900-01-04 11:19:00	1.0795	1.18531	1.20581	1.07951	1.11579	1.58185	1.47633	0.864499	1.07552	1.08651	0.0187928	0.11898	0.135137	0.0015979	-0.00196167
96	1900-01-04 12:19:00	1.0418	1.16233	1.21053	1.16072	1.11693	1.35113	1.19767	1.18075	0.936999	1.30316	0.0110009	0.0891805	0.152128	0.00667624	0.00435314
97	1900-01-04 13:19:00	1.27476	1.21721	1.11956	1.07262	1.04347	1.48285	1.24057	0.884884	1.00157	1.02672	0.0308406	0.143642	0.122457	0.0111737	0.00619308
98	1900-01-04 14:19:00	1.07089	1.31633	1.05869	1.1864	1.2013	1.31959	1.2214	0.800196	0.946168	1.09695	0.0139122	0.0660229	0.15602	0.0225623	0.0147875
99	1900-01-04 15:19:00	1.10494	1.35588	1.04047	1.06385	1.0548	1.3939	1.23342	0.861527	1.04539	1.04474	0.0155456	0.0843181	0.152395	0.0155281	0.00328393
100	1900-01-04 16:19:00			1.09262	1.43989				0.856882	0.955332	1.19439			0.124575	0.0146204	-0.00119537
101	1900-01-04 17:19:00			1.12521	1.1596				1.22091	0.958088	1.3512			0.036717	0.0219312	0.0116415
