# Supplementary material for: Homeostatic control of energy metabolism by monocyte-derived macrophages
Source: EMBO J. 2025 Nov 17;45(1):106–50. doi: 10.1038/s44318-025-00622-x (PMC12759084; doi:10.1038/s44318-025-00622-x)
Supplement: Supplementary file 5 — Source data Fig. 3 [file 44318_2025_622_MOESM5_ESM.zip › Figure 3/Fig. 3E.xlsx]

## Sheet: Fig. 3E
Figure 3E - Metabolic cage data - VCO2 (ml/min) - Left Panel																		Figure 3E - Metabolic cage data - VCO2 (ml/min) - Right Panel
		Genotype																Genotype
Measurement time (h)	Daytime (hh:min)	Fthwt/wt à Fthlox/lox				Fthfl/fl à FthR26Δ/Δ						FthR26MΔ/Δ à FthR26Δ/Δ						Light				Dark
0	12:19:00.012000	1.56627	1.37287			1.39196	1.55228	1.53053				1.14046	1.31579					Fthwt/wt à Fthlox/lox	Fthfl/fl à FthR26Δ/Δ	FthR26MΔ/Δ à FthR26Δ/Δ		Fthwt/wt à Fthlox/lox	Fthfl/fl à FthR26Δ/Δ	FthR26MΔ/Δ à FthR26Δ/Δ
1	13:19:00.012000	1.22205	1.03698			1.40732	1.57838	1.40803				1.03962	1.16474					0.993205	1.06598	0.208013		1.29655	1.589	0.215191
2	14:19:00.012000	0.994872	0.830665			0.88491	1.5165	1.59763				0.820751	0.899757					1.01911	1.31544	0.468649		1.49832	1.77229	0.514484
3	15:19:00.012000	0.873291	0.973168			1.18314	1.05218	1.40514				0.817335	0.853812					0.977868	1.15154	0.172268		1.35052	1.67002	0.171686
4	16:19:00.012000	1.09722	0.916567	1.26006	1.29565	0.921184	1.60181	1.43093	1.00682	1.20634	1.26644	0.777627	0.858442	0.946723	0.105323	0.0891947		1.0224	0.774649	-0.0116797		1.39616	1.00917	-0.0226239
5	17:19:00.012000	0.841051	0.77357	1.04778	0.933436	1.30565	1.21907	0.986344	0.711882	0.873492	0.855951	0.774901	1.2264	0.825633	0.123105	0.124541			0.956666	-0.0116797			1.12507	-0.0317363
6	18:19:00.012000	1.03258	1.00471	0.829864	0.865133	0.850698	1.29786	1.01843	0.662871	1.2016	0.890368	0.855577	0.83029	0.812594	0.119512	0.135758			0.968924				1.26292
7	19:19:00.012000	0.992129	0.879402	0.916511	0.976232	1.00587	1.3441	1.34214	0.80932	0.739773	0.805407	0.656349	0.874934	0.733644	0.0975249	0.128499
8	20:19:00.012000	1.4111	1.41333	1.09908	1.2688	1.32568	1.95531	1.60879	0.970297	1.12125	1.18964	0.938325	1.01611	0.691548	0.0797676	0.142942
9	21:19:00.012000	1.43983	1.54009	1.15982	1.39858	1.65443	1.91438	1.60397	1.03975	1.26215	1.23691	0.860514	1.33838	0.715376	0.0816976	0.0895499
10	22:19:00.012000	1.55915	1.60231	1.09347	1.42029	1.65629	1.98763	1.59656	1.06786	1.056	1.25911	0.787702	1.00452	0.731424	0.0746199	-0.0266519
11	23:19:00.012000	1.38409	1.57462	1.28647	1.48093	1.7736	1.99947	1.74022	1.0891	1.09391	1.20857	0.967877	0.820863	0.490764	0.0703809	-0.0332345
12	1900-01-01 00:19:00	1.36574	1.67622	1.2545	1.55701	1.83119	1.96839	1.93816	1.22734	1.18644	1.21973	0.841999	0.822449	0.263247	0.00921215	-0.0456388
13	1900-01-01 01:19:00	1.29727	1.52886	1.28642	1.50196	1.79108	2.09863	1.9394	1.08539	1.46658	1.19483	0.753585	1.16555	0.210499	-0.0110993	-0.0435891
14	1900-01-01 02:19:00	0.98981	1.64876	1.34838	1.41675	1.70202	2.08348	2.04635	0.948429	0.936141	1.16841	0.818699	0.736818	0.188401	-0.0191839	-0.0409406
15	1900-01-01 03:19:00	0.839535	1.56139	1.49466	1.40173	1.65299	1.55554	1.96741	0.599718	0.986603	1.46043	0.716744	0.737585	0.158285	-0.00643432	-0.0396587
16	1900-01-01 04:19:00	1.33334	1.71079	1.57536	1.52047	1.29259	1.23495	1.37823	0.540907	1.1329	1.04613	0.594792	0.786635	0.158948	-0.0257256	-0.0422211
17	1900-01-01 05:19:00	1.36501	1.69409	1.5675	1.29565	0.987785	1.41294	1.06673	0.604727	1.14903	0.904745	0.637983	0.779202	0.171065	-0.0190545	-0.0368962
18	1900-01-01 06:19:00	1.02706	1.281	1.23998	1.05181	1.33224	1.43793	1.11697	0.546456	0.795563	1.23425	0.657675	0.735583	0.156966	-0.00793393	-0.029277
19	1900-01-01 07:19:00	0.630591	0.903848	1.45632	1.12113	1.52062	1.68192	1.35053	0.822396	0.851613	1.4767	0.579694	0.729163	0.152924	-0.00794294	-0.0337693
20	1900-01-01 08:19:00	1.1208	1.25435	1.29868	1.45393	1.39539	1.67665	1.80857	0.560702	1.15703	1.45726	0.620331	0.674775	0.152438	-0.0277597	-0.0423876
22	1900-01-01 10:19:00	0.749705	0.931293	1.21752	1.07707	0.819264	1.52094	1.0306	0.24593	1.27736	0.765279	0.584536	0.615333	0.179773	-0.0082963	-0.0297241
23	1900-01-01 11:19:00	0.898987	1.01723	0.923424	0.944167	0.943323	1.05724	0.998973	0.236757	0.845973	0.73719	0.500364	0.795069	0.166232	-0.00852118	-0.0253247
24	1900-01-01 12:19:00	0.700594	1.19389	0.91124	0.79795	1.12064	1.02548	0.984399	0.611566	0.848797	0.790102	0.304785	0.578991	0.179911	0.00116655	-0.0194627
25	1900-01-01 13:19:00	0.775987	0.971045	0.820486	0.756299	0.9106	1.00397	1.01747	0.705479	1.08116	0.708733	0.230638	0.826353	0.172329	0.00127586	-0.0171969
26	1900-01-01 14:19:00	0.743174	0.943465	0.861518	0.85025	1.02911	0.996944	1.37999	0.591903	1.10641	0.620906	0.183391	0.54737	0.14505	-0.00520747	-0.0198384
27	1900-01-01 15:19:00	1.02657	0.933888	0.726961	0.921004	1.1966	1.68524	1.00733	0.431802	0.833007	0.623151	0.223351	1.03156	0.170291	0.00274285	-0.0218675
28	1900-01-01 16:19:00	0.737443	1.26761	0.726365	0.758908	0.93421	1.28406	1.05211	0.623736	0.826352	0.806785	0.251839	1.15714	0.0967856	-0.00495203	-0.0166057
29	1900-01-01 17:19:00	0.765669	0.905775	1.01805	0.871875	1.2895	1.09419	0.943005	0.866451	1.06203	0.58101	0.0745292	0.692469	0.172547	-0.0201346	-0.0206775
30	1900-01-01 18:19:00	0.811746	1.12879	1.1596	1.21843	1.3178	1.4839	1.47807	0.535379	0.83924	0.675746	0.143492	0.93039	0.0890171	-0.0332608	-0.0319411
31	1900-01-01 19:19:00	1.19352	1.16296	0.765251	0.949612	1.25616	1.36125	1.05262	0.550847	0.818897	1.09937	0.149835	0.926134	0.0840914	-0.0233925	-0.0233084
32	1900-01-01 20:19:00	1.21371	1.4194	1.25044	1.20562	1.78182	1.81065	1.75215	0.934681	1.27426	1.53075	0.135621	0.948673	0.138566	-0.0307204	-0.0325823
33	1900-01-01 21:19:00	1.58948	1.50081	1.1022	1.20398	1.78847	1.57963	1.66956	0.859036	1.20121	1.53898	0.192019	1.03468	0.111284	-0.02943	-0.0318024
34	1900-01-01 22:19:00	1.65689	1.54184	1.41351	1.47606	1.85767	1.60716	1.84333	0.852794	1.16355	1.47853	0.124122	0.952688	0.16169	-0.0377105	-0.0390229
35	1900-01-01 23:19:00	1.11881	1.55729	1.44853	1.32349	1.9268	1.99708	1.68153	1.04177	1.1046	1.34267	0.144012	0.990842	0.127943	-0.0349423	-0.0378482
36	1900-01-02 00:19:00	1.49375	1.59114	1.13575	1.51662	1.75199	1.44205	1.65362	0.803217	1.45545	1.00509	0.130288	0.74356	0.110978	-0.0393042	-0.0415181
37	1900-01-02 01:19:00	1.24758	1.58861	1.40212	1.22972	1.32164	2.11746	1.93041	1.22391	1.50572	1.17391	0.124262	0.670028	0.0836849	-0.0290449	-0.032086
38	1900-01-02 02:19:00	1.18907	1.74552	1.64085	1.66385	1.53407	2.10604	1.91483	0.829961	1.39339	1.54815	0.033725	0.38873	0.129906	-0.0438216	-0.0468647
39	1900-01-02 03:19:00	1.23786	1.49287	1.08225	1.50544	1.5321	1.67613	2.02529	1.09453	1.06543	1.0467	0.0209958	0.318476	0.116836	-0.0394059	-0.0417565
40	1900-01-02 04:19:00	1.59604	1.14991	1.27897	1.05957	1.70211	1.37056	1.94313	0.880736	0.924296	1.14246	0.0210064	0.285847	0.120615	-0.0246903	-0.0274494
41	1900-01-02 05:19:00	0.880946	1.17618	1.46933	1.32858	1.07634	1.25052	1.61709	1.10713	0.867439	1.52855	0.0252878	0.232768	0.0871011	-0.032755	-0.0360176
42	1900-01-02 06:19:00	0.847742	1.52408	1.2745	1.04659	1.17806	1.43682	1.27049	0.987231	0.775719	1.60854	0.0336928	0.244648	0.070934	-0.0259601	-0.0267112
43	1900-01-02 07:19:00	1.52309	1.40199	1.52131	1.66582	1.73589	1.88857	1.46306	0.499176	0.824819	1.36248	0.0288527	0.265455	0.0849259	-0.0438759	-0.0459635
44	1900-01-02 08:19:00	1.0498	1.18091	1.03686	1.72016	1.57645	1.97996	1.30003	0.542136	1.22499	0.84723	0.0206032	0.258623	0.0812794	-0.0422884	-0.0438211
45	1900-01-02 09:19:00	1.2142	1.0558	1.09098	1.4156	1.10515	1.76869	1.36699	0.520449	0.759219	0.760266	0.0332423	0.322106	0.0709442	-0.0390331	-0.0389782
46	1900-01-02 10:19:00	0.828502	0.911395	0.925144	1.03485	0.940353	1.53773	1.20101	0.940664	1.37868	1.27304	0.0586487	0.483482	0.125505	-0.025178	-0.0275195
47	1900-01-02 11:19:00	0.925997	1.01678	0.498371	1.26397	1.17504	1.40085	1.02169	1.11548	1.37064	0.886411	0.058538	0.453273	0.116098	-0.0332867	-0.0354694
48	1900-01-02 12:19:00	0.751506	0.795902	0.799376	0.909769	0.973586	1.20957	1.28221	0.826883	0.907328	0.825515	0.0259967	0.313384	0.0694845	-0.0262594	-0.0272338
49	1900-01-02 13:19:00	0.906117	0.789482	0.890139	0.882417	0.851321	1.18215	0.968358	0.695565	0.864833	0.720664	0.0306787	0.251664	0.116514	-0.0202299	-0.0205449
50	1900-01-02 14:19:00	0.92619	1.06306	0.763329	0.977557	1.16766	1.20592	0.950193	0.668455	0.728918	0.888365	0.0203289	0.222105	0.0624903	-0.0241528	-0.0241483
51	1900-01-02 15:19:00	0.891691	0.875406	0.919189	0.855008	1.05761	1.11646	1.03089	0.602145	1.11974	1.13179	0.017304	0.19882	0.076603	-0.0176556	-0.0213441
52	1900-01-02 16:19:00	0.815217	0.973805	0.665468	1.02185	0.85624	1.22919	0.891524	0.872197	0.78459	0.789796	0.0254087	0.165621	0.0835084	-0.0242262	-0.0265832
53	1900-01-02 17:19:00	1.04958	0.907818	0.791563	1.03933	1.25114	1.26457	1.3012	0.984477	0.728436	0.740053	0.00695479	0.222795	0.0573922	-0.0264278	-0.0256464
54	1900-01-02 18:19:00	0.996773	0.88672	1.0634	0.882551	0.936522	1.19979	1.15427	0.762559	1.06398	1.26347	0.00569452	0.226448	0.0988824	-0.0207517	-0.0234495
55	1900-01-02 19:19:00	0.986992	1.17607	0.664433	1.18874	1.42573	1.53801	1.06417	1.10665	0.860528	1.04103	0.00630367	0.182584	0.0587105	-0.0299027	-0.033126
56	1900-01-02 20:19:00	1.72962	1.64957	1.20194	1.09647	1.62035	1.98161	1.50585	1.00559	1.13462	0.998539	0.00952745	0.379827	0.114964	-0.0253831	-0.0288815
57	1900-01-02 21:19:00	1.10385	1.45711	1.27619	1.53853	1.7699	1.82671	1.37863	1.10362	1.30608	1.54314	0.00553135	0.209091	0.177243	-0.0403251	-0.0427656
58	1900-01-02 22:19:00	1.59437	1.48782	1.28574	1.60518	1.79942	1.96843	1.65631	1.19805	1.39775	1.06682	0.00742054	0.419197	0.119158	-0.0423504	-0.0459017
59	1900-01-02 23:19:00	1.07946	1.64021	1.19434	1.29644	1.82228	1.84299	1.5581	1.15567	1.03736	1.14722	0.00521336	0.195571	0.0833226	-0.0362743	-0.0371052
60	1900-01-03 00:19:00	1.63402	1.67996	1.42473	1.63587	1.83079	2.03135	2.02374	1.0748	1.2869	1.6406	0.00410093	0.432742	0.106593	-0.0450141	-0.0464246
61	1900-01-03 01:19:00	1.5618	1.67215	1.41167	1.38336	1.73388	2.18797	2.01858	1.24809	1.44784	0.911477	0.00725082	0.333995	0.066863	-0.0338239	-0.0391624
62	1900-01-03 02:19:00	1.04005	1.8853	1.28363	1.51575	1.20901	2.03741	1.74117	1.0218	1.4326	1.23754	0.00499284	0.149948	0.118401	-0.0378664	-0.0418801
63	1900-01-03 03:19:00	1.18853	1.57277	1.53741	1.52038	1.15786	1.90277	2.06451	0.867426	1.0594	1.62892	0.00427	0.204837	0.0959346	-0.0380858	-0.0401279
64	1900-01-03 04:19:00	1.77281	1.26118	1.72813	1.05429	1.51877	1.4644	2.01053	1.28007	0.885225	1.72294	0.00641597	0.492514	0.0976055	-0.0286008	-0.0307742
65	1900-01-03 05:19:00	1.28899	1.58364	1.24408	1.05424	1.75598	1.33175	1.53407	0.999048	0.801575	1.24448	0.00416442	0.326755	0.0862301	-0.0276527	-0.0295352
66	1900-01-03 06:19:00	0.977842	1.60015	1.07091	1.2414	1.65816	1.34754	1.22549	0.93313	0.829266	1.00314	0.00585444	0.0840788	0.145718	-0.0300107	-0.0326573
67	1900-01-03 07:19:00	0.972597	1.04619	1.43183	1.66914	1.46857	1.92346	1.44106	1.19256	0.807419	0.911338	0.00303589	0.156417	0.11581	-0.0449292	-0.0460167
68	1900-01-03 08:19:00	1.33944	1.0932	1.34361	1.56805	1.14731	1.8415	1.58672	0.888719	1.31524	1.04491	0.00554212	0.259487	0.119125	-0.0388412	-0.0422429
69	1900-01-03 09:19:00	1.19954	0.916841	1.69825	1.56597	1.05103	1.2563	1.06958	1.0535	1.14265	1.54713	0.00626904	0.203722	0.0979871	-0.0425813	-0.0439775
70	1900-01-03 10:19:00	1.10501	1.10993	1.12876	1.09063	1.02191	1.15202	1.06544	1.34542	1.00709	1.36797	0.0054283	0.18905	0.143296	-0.028376	-0.0301825
71	1900-01-03 11:19:00	1.01002	0.839268	1.46668	1.05029	0.911831	1.03243	0.952443	0.820809	1.32138	1.01416	0.00809284	0.180724	0.126701	-0.025598	-0.0267733
72	1900-01-03 12:19:00	1.00787	1.08232	1.06364	0.980946	0.919835	1.43692	0.945085	0.800127	1.16574	0.900373	0.00692453	0.153162	0.132999	-0.0262107	-0.0268433
73	1900-01-03 13:19:00	0.882751	0.902982	1.08349	0.863695	0.884293	1.18865	0.927424	1.00276	0.782895	1.24303	0.00801011	0.203238	0.0972121	-0.0232251	-0.0239735
74	1900-01-03 14:19:00	0.911725	1.12631	0.967193	0.958719	1.09215	0.977802	0.970567	0.684031	0.812881	0.800075	0.00778262	0.168253	0.103052	-0.0241282	-0.0243305
75	1900-01-03 15:19:00	1.33929	0.961647	0.937024	0.985479	0.840745	1.18415	1.40764	0.695813	0.706276	0.821233	0.0093208	0.257	0.0864323	-0.0239658	-0.0256006
76	1900-01-03 16:19:00	1.09573	1.20816	0.870553	0.811613	1.20602	1.26999	1.13616	0.65337	1.08309	0.785573	0.00848144	0.219259	0.162397	-0.0197473	-0.0207873
77	1900-01-03 17:19:00	0.969984	1.21037	1.03124	1.02168	1.06222	1.07201	0.926442	1.19544	0.775477	0.878969	0.00961974	0.135458	0.146329	-0.0286108	-0.0288291
78	1900-01-03 18:19:00	0.975157	1.36024	0.900078	1.01264	1.15239	1.45554	0.952715	0.891805	0.714087	1.52577	0.00729207	0.175891	0.11685	-0.0253799	-0.0249049
79	1900-01-03 19:19:00	1.22545	1.36042	0.89009	1.04708	1.20708	1.50798	1.35631	0.763779	1.06381	0.985241	0.00642754	0.250697	0.092516	-0.0261508	-0.0280427
80	1900-01-03 20:19:00	1.60026	1.46384	1.28777	1.19095	1.49622	1.92087	1.06337	1.10199	0.878877	0.996225	0.00798799	0.431975	0.1216	-0.0319393	-0.0316191
81	1900-01-03 21:19:00	1.34731	1.45181	1.48809	1.66626	1.61753	1.8401	1.51954	1.01501	1.37987	1.52746	0.00744612	0.305571	0.063835	-0.0430375	-0.0446795
82	1900-01-03 22:19:00	1.348	1.72618	1.27114	1.52984	1.72909	1.75987	1.40661	1.37492	1.24024	1.27232	0.00727373	0.267659	0.0945556	-0.0392703	-0.0411442
83	1900-01-03 23:19:00	1.52102	1.37061	1.36175	1.3616	1.78898	2.02753	1.40469	1.2629	1.15091	1.08717	0.00854524	0.229191	0.123405	-0.0342901	-0.0372302
84	1900-01-04 00:19:00	1.49088	1.75528	1.63411	1.58116	1.82284	1.94686	1.91937	1.45066	1.42359	1.56326	0.00798687	0.38085	0.107021	-0.0408041	-0.044526
85	1900-01-04 01:19:00	1.39659	1.73853	1.63053	1.25487	1.79991	2.0049	1.91866	1.42375	1.52628	1.12041	0.010213	0.312959	0.242055	-0.0340144	-0.0372917
86	1900-01-04 02:19:00	1.73458	1.09784	1.38236	1.34245	1.27599	2.03786	1.33332	1.16506	1.4056	0.9429	0.00947987	0.525443	0.182843	-0.0326897	-0.0356501
87	1900-01-04 03:19:00	0.99899	1.63563	1.70626	1.53802	1.64257	1.67995	1.84894	0.925978	0.97564	1.50657	0.00565836	0.20003	0.151441	-0.040686	-0.0415659
88	1900-01-04 04:19:00	1.14848	1.83451	1.40485	1.28311	1.69924	1.43135	2.02607	1.05531	0.876757	1.6151	0.00594357	0.193741	0.121351	-0.0349345	-0.0353533
89	1900-01-04 05:19:00	1.01508	1.36558	1.12746	1.02745	1.43991	1.38211	1.9202	1.38956	1.05402	1.50484	0.00655513	0.171236	0.101424	-0.0271279	-0.0287598
90	1900-01-04 06:19:00	1.62344	1.07404	1.13183	1.23169	1.21423	1.58159	1.6886	1.2967	0.868056	1.04925	0.0093616	0.411936	0.0962836	-0.0320186	-0.032932
91	1900-01-04 07:19:00	0.828105	1.04439	1.34205	1.39329	1.69316	1.99712	1.83584	0.878015	0.753221	1.02722	0.00546658	0.130435	0.128226	-0.0377714	-0.0372641
92	1900-01-04 08:19:00	1.25818	1.04912	1.44419	1.54853	1.13282	1.64219	1.20192	0.975516	1.19782	1.07828	0.0101395	0.217976	0.119851	-0.0406004	-0.0421034
93	1900-01-04 09:19:00	1.24583	0.854862	1.27922	1.4112	0.905832	1.29702	1.11348	1.09663	1.16473	1.52242	0.00847836	0.266878	0.118708	-0.0343091	-0.0378192
94	1900-01-04 10:19:00	1.019	0.937506	0.940421	1.0166	0.959435	1.30778	1.08298	0.772123	1.19748	1.33851	0.00802241	0.203142	0.176505	-0.0239333	-0.0255285
95	1900-01-04 11:19:00	0.939452	0.880549	1.04102	0.934978	0.89427	1.36611	1.20959	0.620413	0.971945	0.884274	0.00519312	0.172074	0.117051	-0.0224813	-0.0236624
96	1900-01-04 12:19:00	0.860777	0.870233	1.13892	0.955663	0.888833	1.02664	0.949341	0.905061	0.770177	1.03452	0.00649468	0.134715	0.0998861	-0.0233489	-0.0243824
97	1900-01-04 13:19:00	1.04982	0.902378	0.897796	0.83807	0.808439	1.11452	0.948802	0.659041	0.767002	0.753032	0.00788685	0.176909	0.0867172	-0.0223336	-0.0216222
98	1900-01-04 14:19:00	0.851686	0.988581	0.801123	0.905605	0.974104	0.952124	0.96259	0.547184	0.678276	0.769927	0.00630538	0.105867	0.0898065	-0.0214781	-0.0225157
99	1900-01-04 15:19:00	0.88048	1.18852	0.788017	0.807469	0.824282	1.02098	0.958302	0.610521	0.776025	0.734833	0.00754072	0.126929	0.106382	-0.0179511	-0.0200882
100	1900-01-04 16:19:00			0.823797	1.19227				0.583568	0.674767	0.8711			0.0725445	-0.0298044	-0.0303595
101	1900-01-04 17:19:00			0.873383	1.01219				0.967157	0.728739	1.1695			0.02942	-0.0266685	-0.0276087
