# Supplementary material for: Homeostatic control of energy metabolism by monocyte-derived macrophages
Source: EMBO J. 2025 Nov 17;45(1):106–50. doi: 10.1038/s44318-025-00622-x (PMC12759084; doi:10.1038/s44318-025-00622-x)
Supplement: Supplementary file 5 — Source data Fig. 3 [file 44318_2025_622_MOESM5_ESM.zip › Figure 3/Fig. 3F.xlsx]

## Sheet: Fig. 3F
Figure 3F - Metabolic cage data - VO2 (ml/min) - Left panel																Figure 3F - Metabolic cage data - VO2 (ml/min) - Right panel
		Genotype														Genotype
Measurement time (h)	Time of day (hh:min)	Fthwt/wt à Fthlox/lox				Fthfl/fl à FthR26Δ/Δ					FthLysMΔ/Δ à FthR26Δ/Δ					Light				Dark
0	11:24:00	1.74606	1.97286			1.25186	1.82357				1.17617	1.68678				Fthwt/wt à Fthlox/lox	Fthfl/fl à FthR26Δ/Δ	FthLysMΔ/Δ à FthR26Δ/Δ		Fthwt/wt à Fthlox/lox	Fthfl/fl à FthR26Δ/Δ	FthLysMΔ/Δ à FthR26Δ/Δ
1	12:24:00	1.44505	1.6086			0.941305	1.73922				0.880967	1.42258				1.06132	0.841827	0.198058		1.29391	1.03954	0.122795
2	13:24:00	1.28964	1.41024			1.09	1.24215				0.749845	0.902537				1.2049	0.840373	0.513056		1.5017	0.937657	0.536345
3	14:24:00	1.31179	1.26621			0.893225	1.37196				0.963271	1.14578				1.0712	0.86984	0.488561		1.34689	0.937861	0.48248
4	15:24:00	1.1058	1.35216			1.07698	1.2831				1.12482	0.840994				1.05689	1.35666	0.153247		1.31381	1.44173	0.166477
5	16:24:00	1.0468	1.12171			0.967286	1.29778				1.00557	1.03908					1.20383				1.3427
6	17:24:00	1.23456	1.1683			1.02811	1.20199				1.03601	1.59481
7	18:24:00	1.02419	1.19633	1.62583	1.65902	0.920023	1.07624	1.27529	1.78223	1.64732	1.02078	0.922244	1.23993	1.05169
8	19:24:00	1.22322	1.34638	1.35104	1.37383	0.967084	1.36763	1.08535	1.65017	1.4937	0.554749	0.991137	1.11655	1.03019
9	20:24:00	1.31411	1.58891	1.62818	1.41519	1.09521	1.84506	1.38141	1.63161	1.64434	0.90798	1.61288	1.09594	1.05391
10	21:24:00	1.62348	1.68314	1.58147	1.52694	1.0346	1.80522	1.24765	1.66679	1.68287	1.09688	1.06069	0.937473	0.897886
11	22:24:00	1.63719	1.73252	1.62309	1.48271	1.0166	1.79088	1.46511	1.60601	1.55221	0.574714	1.00092	1.30154	1.09522
12	23:24:00	1.59484	1.70079	1.57453	1.34813	0.983488	1.40092	1.4667	1.5586	1.47965	0.292836	1.67176	1.20586	0.965807
13	1900-01-01 00:24:00	1.47278	1.62982	1.29948	1.38882	1.08403	1.20489	1.25375	1.70118	1.47185	0.21059	1.54789	0.987688	0.807125
14	1900-01-01 01:24:00	1.56151	1.71273	1.47302	1.36926	1.10015	1.63605	1.40096	1.67788	1.56187	0.205797	0.845006	1.17329	1.01683
15	1900-01-01 02:24:00	1.52724	1.72904	1.55036	1.48372	1.11626	1.60687	1.43894	1.53141	1.50276	0.259621	0.715812	1.23178	0.758517
16	1900-01-01 03:24:00	1.52759	1.63991	1.38456	1.28803	1.02013	1.49481	1.23957	1.05903	1.05789	0.291257	0.888852	1.12144	0.313976
17	1900-01-01 04:24:00	1.56169	1.73954	0.877656	1.1378	1.01129	1.06405	0.690823	1.13309	1.04711	0.341268	0.815234	0.899677	0.231694
18	1900-01-01 05:24:00	1.35188	1.45884	0.978351	1.12575	0.811288	0.962425	0.787365	1.14843	1.10853	0.377017	1.57526	0.874991	0.221919
19	1900-01-01 06:24:00	0.8474	1.03649	0.97481	1.19622	1.13563	1.48734	0.891805	1.25015	1.44521	0.313148	0.989347	0.866217	0.324594
20	1900-01-01 07:24:00	1.27953	1.62311	1.01934	1.14508	0.713547	1.42959	1.00809	1.22596	1.11873	0.276667	0.576235	0.819377	0.459067
21	1900-01-01 08:24:00	1.02036	1.31724	1.27062	1.25038	0.761314	1.47145	0.929547	1.70962	1.36944	0.28046	1.03132	0.903442	0.565985
22	1900-01-01 09:24:00	0.847606	1.36976	0.714942	1.20876	0.820123	0.768982	1.30996	1.73631	1.45939	0.344889	0.77643	0.855651	0.586381
23	1900-01-01 10:24:00	1.06516	1.0502	0.808627	1.26438	0.625771	0.917392	1.06132	1.39213	1.38155	0.339866	0.991428	0.922559	0.674898
24	1900-01-01 11:24:00	0.845442	1.07615	0.942935	1.63565	0.501389	1.19146	0.608394	1.09992	1.03881	0.267528	0.849809	0.981661	0.869004
25	1900-01-01 12:24:00	0.816403	1.00702	0.935672	1.49928	0.737333	0.940164	0.870976	1.62986	1.1364	0.218779	0.687006	0.825336	0.428838
26	1900-01-01 13:24:00	0.962877	1.0301	0.981875	1.08808	0.711596	0.944805	0.988774	1.16595	1.08024	0.207376	1.23606	0.837936	0.246576
27	1900-01-01 14:24:00	1.12703	1.39423	0.843955	1.32958	0.620471	1.26909	1.19969	1.20624	1.04257	0.222247	1.47232	0.838469	0.197128
28	1900-01-01 15:24:00	0.763116	1.0372	0.942658	1.13544	0.976389	0.792322	1.03695	1.45942	1.38264	0.374576	1.35096	1.06169	0.197974
29	1900-01-01 16:24:00	0.820838	1.21443	0.848435	0.998821	0.687598	0.915279	0.794009	1.16887	1.11734	0.570762	0.90655	1.21564	0.391072
30	1900-01-01 17:24:00	0.876938	1.06889	0.999889	1.00202	0.849479	1.38637	0.942961	1.26511	1.22725	0.480361	1.02323	1.1056	0.688455
31	1900-01-01 18:24:00	1.2869	1.07346	0.84395	1.31316	1.01072	1.58312	1.22747	1.63195	1.20759	0.333847	1.03001	0.825371	0.432521
32	1900-01-01 19:24:00	1.33111	1.54537	1.13579	1.22442	0.965783	1.269	1.0207	1.15993	1.12253	0.229974	0.852761	0.839715	0.299491
33	1900-01-01 20:24:00	0.981594	1.47863	1.2933	1.37628	0.930067	1.41462	1.28586	1.4553	1.51003	0.18911	1.37203	1.13198	0.19809
34	1900-01-01 21:24:00	1.48936	1.60737	1.50179	1.51869	1.14399	1.67123	1.30542	1.66144	1.50238	0.146607	1.41002	1.15176	0.176986
35	1900-01-01 22:24:00	1.51428	1.65524	1.35964	1.52287	1.07135	1.57447	1.33951	1.49011	1.17848	0.142918	1.47748	1.02275	0.161218
36	1900-01-01 23:24:00	1.49513	1.25674	1.21266	1.48629	0.813708	1.59662	1.3427	1.43644	1.53447	0.127016	1.56839	0.994722	0.14953
37	1900-01-02 00:24:00	1.22627	1.61948	1.17417	1.50477	1.06907	1.44139	1.34208	1.66014	1.52495	0.122247	1.45668	0.747461	0.147589
38	1900-01-02 01:24:00	0.809283	1.64626	1.32883	1.4518	1.04325	1.292	1.12816	1.13568	1.29515	0.105507	1.52332	0.758806	0.148428
39	1900-01-02 02:24:00	1.59605	1.11009	1.11793	1.27085	0.796139	0.642206	0.883573	1.37229	1.11933	0.0571999	1.47685	0.81064	0.15004
40	1900-01-02 03:24:00	1.5312	1.68104	1.21613	0.939203	1.10613	0.815201	1.02274	1.66557	1.5311	0.0474348	1.58638	1.20103	0.14277
41	1900-01-02 04:24:00	1.28776	1.73779	1.08564	1.02373	0.898318	1.44587	1.26443	1.17506	1.21732	0.0762772	1.01279	1.06061	0.139092
42	1900-01-02 05:24:00	0.875312	1.67945	0.875669	1.38932	0.920087	1.47736	0.530938	1.13223	1.08564	0.0874178	0.913739	0.59759	0.13719
43	1900-01-02 06:24:00	1.56372	1.64617	1.08286	0.733416	1.1237	0.609753	0.28564	1.1513	1.23023	0.0390146	1.18275	0.611885	0.131694
44	1900-01-02 07:24:00	1.33221	1.06293	0.914698	0.967475	0.573617	0.357422	0.214811	1.59521	1.52521	0.0437092	1.06881	0.665414	0.131242
45	1900-01-02 08:24:00	0.793932	1.27469	0.899946	1.1251	0.431339	0.270474	1.02491	1.7447	1.57598	0.0329767	0.928511	0.645826	0.121714
46	1900-01-02 09:24:00	1.07263	1.04405	0.996623	0.557347	0.34421	1.35512	0.928323	1.13401	1.39219	0.0346991	1.09767	0.685748	0.128769
47	1900-01-02 10:24:00	0.855805	0.918882	0.756486	0.36729	0.293461	1.02453	0.992848	1.33153	1.04404	0.0558549	0.646627	0.601443	0.0153981
48	1900-01-02 11:24:00	1.08061	0.946662	0.819717	0.726095	0.442692	0.417314	1.1406	1.35822	1.02115	0.0221134	0.424813	0.814971	0.0193675
49	1900-01-02 12:24:00	0.839233	1.07119	0.874993	0.921803	0.944292	0.262069	0.588778	1.10037	1.11115	0.0235641	0.767656	0.583109	0.0453534
50	1900-01-02 13:24:00	0.946424	1.10404	0.858833	0.805647	0.7988	0.252735	0.847141	1.07267	1.02984	0.0347219	1.23949	0.685276	0.0377502
51	1900-01-02 14:24:00	0.84825	0.940908	1.28368	0.985468	0.937466	0.888588	0.881862	1.16046	1.0128	0.0772403	0.651502	1.12855	0.0197389
52	1900-01-02 15:24:00	1.01497	0.924241	1.03496	0.803288	0.890469	1.07449	1.06266	1.00917	1.01738	0.0655931	0.57541	1.07078	0.0736707
53	1900-01-02 16:24:00	1.49014	1.1101	1.09725	0.767213	0.803761	1.54523	0.749529	1.73656	1.11488	0.0660751	1.2836	1.03894	0.0854951
54	1900-01-02 17:24:00	0.907568	1.56124	1.03157	1.14527	1.03979	1.65804	0.834071	1.22805	1.38202	0.0763348	1.28185	1.04041	0.101588
55	1900-01-02 18:24:00	0.928825	1.01761	1.36805	0.885368	1.00696	1.56687	1.23315	1.2258	1.01666	0.0840866	1.18927	0.989183	0.0562998
56	1900-01-02 19:24:00	1.27334	1.30603	0.97254	1.08913	0.97684	0.979905	0.785813	1.57843	1.334	0.0673134	0.536159	0.82368	0.0422482
57	1900-01-02 20:24:00	1.22693	1.53866	1.55965	1.40384	1.08433	1.44245	0.883321	1.56166	1.36193	0.0789371	1.26408	0.905976	0.0426298
58	1900-01-02 21:24:00	1.26866	1.55262	1.47284	1.41696	1.05176	1.59739	1.4001	1.56201	1.46718	0.034096	1.27438	0.863466	0.0313196
59	1900-01-02 22:24:00	0.982111	1.16703	1.44548	1.45086	1.07167	1.37164	1.24224	1.23039	1.38461	0.0584951	1.21987	0.913093	0.00197949
60	1900-01-02 23:24:00	1.57788	1.13582	1.38971	1.34526	1.10294	1.46943	1.18603	1.57464	1.12912	0.0874358	0.650517	0.954949	0.0681966
61	1900-01-03 00:24:00	1.14011	1.80211	1.64305	1.54023	0.880978	0.85077	0.481088	1.72421	1.37276	0.069805	0.292889	0.504943	0.0198176
62	1900-01-03 01:24:00	0.932773	1.71112	1.28352	1.14165	1.04714	0.867442	0.627241	1.72114	1.47578	0.0520437	0.256339	0.222454	0.0110247
63	1900-01-03 02:24:00	1.09924	1.39207	1.613	1.24767	1.11149	1.53004	1.31128	1.33217	1.43267	0.114243	0.20293	0.167333	-0.00437365
64	1900-01-03 03:24:00	1.57655	1.57854	1.3572	1.49317	1.04996	1.44889	0.926726	1.1895	1.41675	0.0788797	0.182309	0.1655	0.00554545
65	1900-01-03 04:24:00	1.45245	1.52928	1.21175	1.12658	1.10471	0.940973	0.419594	1.16094	1.15917	0.124788	0.176262	0.16397	0.00603283
66	1900-01-03 05:24:00	0.809384	1.14622	1.21093	1.0523	0.879226	0.410854	0.336644	1.30428	1.13773	0.0332504	0.174251	0.163461	0.0107967
67	1900-01-03 06:24:00	1.13133	1.3164	1.43899	1.4042	1.02435	0.287064	0.209267	1.19282	1.08393	0.0131056	0.17464	0.21822	0.00518063
68	1900-01-03 07:24:00	1.47004	1.65714	1.44212	0.994225	0.766325	0.261794	0.199325	1.45701	1.46438	0.0222056	0.170344	0.446225	0.0306099
69	1900-01-03 08:24:00	0.691271	1.19714	1.13183	1.42778	0.733296	0.275913	0.232241	1.66149	1.48045	0.0138435	0.161326	0.401045	0.00961198
70	1900-01-03 09:24:00	1.07595	1.43252	1.13775	1.1782	0.516609	1.36922	0.184889	1.64908	1.33186	0.104595	0.173124	0.203535	0.00947346
71	1900-01-03 10:24:00	0.881745	1.23642	1.07213	0.978704	0.814596	0.844936	0.997262	1.24595	1.1518	0.0682131	0.231306	0.190069	0.00681944
72	1900-01-03 11:24:00	0.844421	1.16336	1.00931	0.985183	0.856262	0.623938	0.660623	1.15086	1.0236	0.0404215	0.18807	0.187414	0.0122714
73	1900-01-03 12:24:00	0.892216	1.14386	1.13549	0.868079	0.743197	1.24154	0.835588	1.13501	1.03227	0.0986745	0.198657	0.257523	0.0205505
74	1900-01-03 13:24:00	1.31801	1.10536	0.981368	1.21877	1.03241	0.573796	0.805363	1.2113	1.07858	0.0802323	0.208278	0.486635	0.0151987
75	1900-01-03 14:24:00	1.05774	1.0815	0.99653	0.844774	0.82312	0.846945	0.40474	1.16583	1.05435	0.016613	0.270317	0.484049	0.0217372
76	1900-01-03 15:24:00	0.863119	1.51308	1.42867	0.837507	0.964849	1.35906	0.905414	1.37751	0.944515	0.108851	0.539193	0.327449	0.0130717
77	1900-01-03 16:24:00	1.07788	1.10819	0.981731	0.905942	0.932524	1.37768	0.755159	1.40093	1.37376	0.09205	0.671529	0.222932	0.0118059
78	1900-01-03 17:24:00	1.5573	1.23743	1.5754	1.4622	0.954298	1.25851	0.515278	1.16673	0.943243	0.0763272	0.588765	0.177643	0.00748097
79	1900-01-03 18:24:00	0.931783	1.21403	1.11242	0.951002	1.15232	1.28052	1.24677	1.6562	1.18956	0.109751	0.381827	0.157467	0.0123478
80	1900-01-03 19:24:00	0.998116	1.38794	1.33588	0.97942	1.17676	1.35441	1.08197	1.44105	1.41517	0.0592252	0.284812	0.142187	0.00806031
81	1900-01-03 20:24:00	1.45607	1.63881	1.27849	1.49698	1.19024	1.40577	1.10017	1.77928	1.40055	0.103095	0.223017	0.1199	0.00772643
82	1900-01-03 21:24:00	1.34227	1.55454	1.46837	1.24779	1.12484	1.3986	0.987715	1.71153	1.5438	0.173857	0.185527	0.00987253	0.00683974
83	1900-01-03 22:24:00	0.933186	1.12967	1.46026	1.0153	1.20787	1.30047	1.16278	1.63153	1.21621	0.0380323	0.183876	-0.00608766	0.011505
84	1900-01-03 23:24:00	1.44369	1.48371	1.51269	1.37984	1.08311	1.35951	0.637467	1.40717	1.36919	0.108955	0.17605	-0.00384939	0.00313278
85	1900-01-04 00:24:00	1.1373	1.42164	1.61454	1.3638	1.14084	1.25288	0.973378	1.45089	1.29209	0.0729397	0.1527	-0.00799576	-0.00721248
86	1900-01-04 01:24:00	1.19239	1.43464	1.67329	1.14747	1.16372	1.21398	1.07588	1.46884	1.43552	0.0642417	0.144691	-0.00186884	-0.0109852
87	1900-01-04 02:24:00	1.51859	1.5638	1.42108	1.62626	1.1408	0.659307	0.687395	1.6785	1.32681	0.0280644	0.164114	-0.00393953	-0.010782
88	1900-01-04 03:24:00	1.55011	1.24471	1.10944	1.60312	1.13724	0.405406	1.13383	1.26383	1.12391	0.0226482	0.133852	0.00848671	-0.0083246
89	1900-01-04 04:24:00	0.91132	1.58839	1.16263	1.22216	1.08676	1.00615	0.555751	1.22165	1.17799	-0.0119242	0.135981	-0.00118034	-0.0089178
90	1900-01-04 05:24:00	0.968382	1.40551	1.20672	1.15466	1.11451	0.806305	0.575778	1.20748	1.09234	0.0298015	0.166986	-0.00314267	-0.0116565
91	1900-01-04 06:24:00	1.21312	1.35208	1.59821	1.09876	0.991536	0.326539	0.382888	1.36148	1.14667	-0.00308788	0.15307	-0.0102477	-0.0185462
92	1900-01-04 07:24:00	1.40091	1.57822	1.26872	1.42565	0.745295	0.474311	0.25912	1.2532	1.53998	-0.000399168	0.132524	-0.00123738	-0.0178889
93	1900-01-04 08:24:00	0.831875	1.31219	1.06597	1.06733	0.635524	0.298478	0.455895	1.84885	1.52389	0.00217367	0.131634	0.00841971	-0.0152629
94	1900-01-04 09:24:00	0.973031	1.16883	1.05821	0.850343	0.709618	0.248217	0.747952	1.22454	1.43251	0.00937532	0.136497	0.0165911	-0.00679741
95	1900-01-04 10:24:00	0.889167	1.29342	1.37833	0.917082	0.911659	0.232898	0.442712	1.16881	1.05852	0.025198	0.124138	0.00440811	-0.00391605
96	1900-01-04 11:24:00	1.13118	1.15134	1.03376	0.843565	0.739043	0.252297	0.63403	1.64707	1.07775	0.0159874	0.0396114	-0.00412349	-0.0107677
97	1900-01-04 12:24:00	1.18157	1.23829	1.00229	0.828502	0.855868	0.986078	0.610913	1.19104	0.997695	0.0837382	-0.000905957	-0.00225036	-0.0095269
98	1900-01-04 13:24:00	1.21973	1.11172	0.964082	1.10832	0.742997	1.26933	1.14746	1.10803	1.05401	0.0861902	0.0364682	-0.00177495	-0.00577321
99	1900-01-04 14:24:00	0.935778	1.06522	1.2091	0.865274	1.03217	1.21026	0.715765	1.10744	1.12539	0.0812924	0.0445218	-0.00663392	2.16536e-05
100	1900-01-04 15:24:00	0.984136	1.12467	0.976275	0.804885	0.826082	1.22602	0.971801	1.42877	1.01856	0.102293	0.0872712	-0.00588277	-0.00148585
101	1900-01-04 16:24:00	1.18799	1.34061	1.09822	0.840547	1.0474	1.32025	1.1033	1.15285	0.989989	0.104429	0.110064	0.00156759	-0.0067373
102	1900-01-04 17:24:00	1.35924	1.13243	1.35741	1.13102	0.86428	1.23743	0.707668	1.15524	1.48664	0.174725	0.0410311	-0.00677033	-0.0137443
103	1900-01-04 18:24:00	1.00794	1.36697	0.975415	1.35645	1.04602	0.825288	1.11587	1.49043	1.26971	0.047687	0.0325357	-0.0170713	-0.0164245
104	1900-01-04 19:24:00	1.30826	1.15136	1.21418	0.970709	1.09452	1.24646	0.878219	1.47752	1.18044	0.0904379	0.1059	-0.00784957	-0.0038508
105	1900-01-04 20:24:00	1.32022	1.66271	1.42572	1.47788	1.21389	1.24573	1.01019	1.51051	1.50417	0.0568155	0.0617471	-0.0104029	-0.00832696
106	1900-01-04 21:24:00	1.43709	1.66361	1.47494	1.1982	1.12389	1.37485	1.03798	1.66458	1.29793	0.111089	0.0226658	-0.00202989	-0.00632596
107	1900-01-04 22:24:00	0.944421	1.46547	1.31637	1.27992	1.10128	1.32541	1.02314	1.53355	1.4603	0.122982	-0.00507386	-0.0070138	-0.0082997
108	1900-01-04 23:24:00	1.30913	1.69313	1.40382	1.28132	1.2096	1.29119	0.986061	1.79056	1.20697	0.088499	0.0876613	-0.00727224	-0.00981326
109	1900-01-05 00:24:00	1.53796	1.18586	1.55529	1.61313	0.992911	1.27995	0.972164	1.65772	1.42002	0.0952442	0.0930413	-0.00888319	-0.00841942
110	1900-01-05 01:24:00	0.923018	1.56949	1.33115	1.37463	1.14792	1.05554	1.02282	1.20197	1.2254	0.111439	0.0726047	-0.00740164	-0.0043768
111	1900-01-05 02:24:00	0.989166	1.31322	1.65731	1.65056	1.18971	0.835752	0.965146	1.74511	1.56137	0.0361218	0.0141647	-0.0186074	-0.0191015
112	1900-01-05 03:24:00	1.58064	1.34669	1.18246	1.26406	1.25808	0.474115	0.861115	1.44641	1.43682	0.0334963	0.0288861	-0.0146713	-0.0205945
113	1900-01-05 04:24:00	1.24065	1.32512	1.43655	1.1093	0.858413	0.235781	0.608807	1.23747	1.07346	0.0548008	0.166758	-0.0109431	-0.0159683
114	1900-01-05 05:24:00	0.935764	1.58131	1.25168	1.57998	1.2012	0.167095	0.785707	1.29688	1.20673	0.0572168	0.091383	-0.00415205	-0.0119075
115	1900-01-05 06:24:00	1.5691	1.55782	1.50584	1.35971	0.838789	0.162708	1.25312	1.36724	1.24832	0.0390606	0.142781	-0.00424831	-0.0115355
116	1900-01-05 07:24:00	1.47653	1.71118	1.30171	1.14871	0.698704	0.150033	0.772304	1.48469	1.4424	0.0533283	0.225496	-0.0137744	-0.0107624
117	1900-01-05 08:24:00	1.08248	1.26332	1.12898	1.22629	0.715306	0.154642	0.611296	1.72759	1.55923	0.0354936	0.0903961	-0.00997996	-0.00375257
118	1900-01-05 09:24:00	1.04168	1.17412	1.05491	1.00988	0.803354	0.132772	1.12139	1.37488	1.42975	0.0168553	0.02354	-0.0110585	-0.00870697
119	1900-01-05 10:24:00	0.985169	1.20026	1.1157	1.08225	0.850601	0.140869	0.611345	1.18914	1.06931	0.0202344	0.0548197	-0.00219236	-0.0039173
120	1900-01-05 11:24:00	0.95785	1.21154	1.05393	1.36538	0.748907	0.134409	1.07797	1.14224	1.07267	0.0124315	0.0865943	-0.000436539	-0.00954452
121	1900-01-05 12:24:00	1.23588	1.08195	1.08963	1.06184	0.823983	0.197265	0.841269	1.18221	1.08635	0.014121	0.0169127	0.000463801	-0.00723463
122	1900-01-05 13:24:00	1.12735	1.03609			0.76669	0.180064				0.0140705	0.0318839
123	1900-01-05 14:24:00	0.950094	1.13618			0.77164	0.502311				0.022541	0.0240442
124	1900-01-05 15:24:00	0.970617	1.07487			0.9438	0.695949				0.0773401	0.00401961
125	1900-01-05 16:24:00	1.36185	1.07902			0.908419	0.362532				0.0252655	0.00198176
126	1900-01-05 17:24:00	0.961882	1.23866			0.803974	0.275305				0.00709836	0.0128189
127	1900-01-05 18:24:00	1.19099	1.36083			1.06685	0.215716				0.00347347	-0.0464356
128	1900-01-05 19:24:00	1.23359	1.17299			1.045	0.216015				0.00100839	-0.0100444
129	1900-01-05 20:24:00	1.48148	1.54066			1.07738	0.195388				-0.00803128	-0.0182265
130	1900-01-05 21:24:00	1.04594	1.32343			1.09677	0.154022				0.0109111	0.000275905
131	1900-01-05 22:24:00	1.42487	1.6501			1.26792	0.155558				0.0295205	0.0317496
132	1900-01-05 23:24:00	1.19968	1.48295			1.23559	0.146312				0.0309796	0.02514
133	1900-01-06 00:24:00	1.02412	1.31624			1.29274	0.144992				0.0277064	0.0256422
134	1900-01-06 01:24:00	1.60469	1.53755			0.986706	0.132825				0.030374	0.0103474
135	1900-01-06 02:24:00	0.980454	1.49472			1.27773	0.13189				0.0246746	0.0268532
136	1900-01-06 03:24:00	1.3106	1.18308			1.05068	0.149288				0.038544	0.0533253
137	1900-01-06 04:24:00	1.50037	1.59983			1.29085	0.158022				0.0228891	0.0894349
138	1900-01-06 05:24:00	0.904871	1.53066			0.847704	0.132109				0.025386	0.0696765
139	1900-01-06 06:24:00	1.41036	1.74067			0.97505	0.138467				0.0187542	0.0045852
140	1900-01-06 07:24:00	1.27434	1.26825			0.700003	0.12006				0.00369939	-0.0444221
141	1900-01-06 08:24:00	0.881422	1.15613			0.665783	0.129998				-0.00434268	0.0251998
142	1900-01-06 09:24:00	0.943439	1.16521			0.772697	0.129877				0.00645773	0.128489
143	1900-01-06 10:24:00	1.18085	1.19226			0.723687	0.078671				0.00818712	0.0609963
144	1900-01-06 11:24:00	0.901655	1.10991			0.706786	0.0966509				0.0218384	0.105577
145	1900-01-06 12:24:00	0.962504	1.09034			0.825951	0.0945611				0.0213553	0.0612011
146	1900-01-06 13:24:00	1.15091	1.38538			0.709989	0.122327				0.00741522	0.06086
147	1900-01-06 14:24:00	1.09804	1.31875			0.806132	0.100561				0.0258104	0.0970901
