# Supplementary material for: Homeostatic control of energy metabolism by monocyte-derived macrophages
Source: EMBO J. 2025 Nov 17;45(1):106–50. doi: 10.1038/s44318-025-00622-x (PMC12759084; doi:10.1038/s44318-025-00622-x)
Supplement: Supplementary file 5 — Source data Fig. 3 [file 44318_2025_622_MOESM5_ESM.zip › Figure 3/Fig. 3G.xlsx]

## Sheet: Fig. 3G
Figure 3G - Metabolic cage data - VCO2 (ml/min) - Left Panel																Figure 3G - Metabolic cage data - VCO2 (ml/min) - Right Panel
		Genotype														Genotype
Measurement time (h)	Time of day (hh:min)	Fthwt/wt à Fthlox/lox				Fthfl/fl à FthR26Δ/Δ					FthLysMΔ/Δ à FthR26Δ/Δ					Light				Dark
0	11:24:00	1.32184	1.48667			0.891951	1.36516				0.87924	1.28411				Fthwt/wt à Fthlox/lox	Fthfl/fl à FthR26Δ/Δ	FthLysMΔ/Δ à FthR26Δ/Δ		Fthwt/wt à Fthlox/lox	Fthfl/fl à FthR26Δ/Δ	FthLysMΔ/Δ à FthR26Δ/Δ
1	12:24:00	1.09401	1.18043			0.78954	1.28354				0.664988	1.06438				0.87878	0.671333	0.172007		1.16227	0.972644	0.124832
2	13:24:00	0.934473	0.995164			0.926375	0.878822				0.537095	0.65389				0.933883	0.626891	0.433196		1.37888	0.711409	0.501619
3	14:24:00	0.943602	0.904504			0.749936	0.980697				0.706098	0.825815				0.88176	0.630081	0.336359		1.26499	0.703556	0.335496
4	15:24:00	0.804016	0.983316			0.916276	0.934526				0.835205	0.607631				0.870733	1.19402	0.140431		1.15821	1.28598	0.145559
5	16:24:00	0.752257	0.793558			0.79761	0.915828				0.729467	0.753146					1.06375				1.21097
6	17:24:00	0.897331	0.838053			0.818514	0.852971				0.736628	1.16404
7	18:24:00	0.735583	0.886956	1.26931	1.28538	0.771931	0.799667	0.979166	1.40367	1.32713	0.739372	0.671433	0.848613	0.791597
8	19:24:00	0.930867	0.970771	1.05551	1.0415	0.809746	1.02943	0.834207	1.29645	1.35509	0.407438	0.722113	0.78567	0.780088
9	20:24:00	0.954944	1.14572	1.30814	1.04815	0.970149	1.34785	1.05062	1.33214	1.37058	0.702525	1.19964	0.770316	0.788349
10	21:24:00	1.23087	1.40364	1.45452	1.14734	0.929759	1.32184	1.01629	1.3068	1.40488	0.844897	0.788809	0.651078	0.664915
11	22:24:00	1.18834	1.38355	1.52305	1.1183	0.923478	1.29114	1.15782	1.41976	1.30456	0.447502	0.752708	0.917356	0.845748
12	23:24:00	1.13919	1.39461	1.54568	1.03156	0.871282	0.970842	1.22081	1.39664	1.30727	0.20822	1.24857	0.839608	0.746994
13	1900-01-01 00:24:00	1.06148	1.23731	1.28659	1.03664	0.988952	0.836616	1.15037	1.53181	1.28672	0.152406	1.13217	0.685141	0.619381
14	1900-01-01 01:24:00	1.12764	1.36622	1.43637	1.03049	1.00976	1.20786	1.18512	1.4508	1.35978	0.188819	0.636644	0.823892	0.793185
15	1900-01-01 02:24:00	1.11166	1.4785	1.43829	1.11336	1.03097	1.19151	1.20782	1.24989	1.45818	0.234242	0.552643	0.875082	0.606956
16	1900-01-01 03:24:00	1.09233	1.47505	1.20962	0.957345	0.901532	1.09858	0.93286	0.830887	0.915939	0.240245	0.673781	0.775862	0.268425
17	1900-01-01 04:24:00	1.10774	1.57927	0.694721	0.812687	0.88438	0.773834	0.495617	0.855654	0.869213	0.256048	0.636084	0.616967	0.207378
18	1900-01-01 05:24:00	0.940525	1.33821	0.762506	0.810865	0.720245	0.666869	0.566916	0.876568	0.900539	0.272711	1.16749	0.607201	0.195965
19	1900-01-01 06:24:00	0.590874	0.892195	0.752083	0.87072	1.03279	1.0657	0.639356	0.945996	1.19848	0.254888	0.718051	0.606939	0.267825
20	1900-01-01 07:24:00	0.911529	1.41526	0.778373	0.824694	0.638838	1.02082	0.717875	0.913884	1.06295	0.235695	0.453576	0.574311	0.357317
21	1900-01-01 08:24:00	0.709845	1.06761	0.949334	0.905816	0.674331	1.0501	0.670881	1.34359	1.28188	0.242465	0.742769	0.629422	0.44157
22	1900-01-01 09:24:00	0.59755	1.06453	0.556287	0.857692	0.713982	0.548082	0.962345	1.60265	1.51221	0.271589	0.575687	0.58967	0.454242
23	1900-01-01 10:24:00	0.741439	0.777821	0.616939	0.908351	0.502088	0.623363	0.76841	1.31628	1.38523	0.251354	0.712516	0.641955	0.537162
24	1900-01-01 11:24:00	0.593343	0.768602	0.66442	1.20763	0.383276	0.837021	0.448929	1.03093	0.957291	0.217607	0.617291	0.667425	0.705257
25	1900-01-01 12:24:00	0.568369	0.705774	0.674064	1.14831	0.551757	0.652587	0.605744	1.58631	1.03537	0.181521	0.498425	0.563839	0.352199
26	1900-01-01 13:24:00	0.67581	0.691839	0.735768	0.802046	0.519363	0.658586	0.6893	1.09303	0.927621	0.151086	0.89655	0.57147	0.210574
27	1900-01-01 14:24:00	0.81023	0.970034	0.638231	1.00817	0.418358	0.902374	0.858565	1.13918	0.880372	0.175388	1.06928	0.580761	0.178318
28	1900-01-01 15:24:00	0.535995	0.718427	0.706417	0.893598	0.730117	0.536759	0.735263	1.41018	1.23896	0.293773	0.973937	0.734369	0.188784
29	1900-01-01 16:24:00	0.590159	0.901108	0.62546	0.764912	0.509033	0.632403	0.555272	1.09807	1.02801	0.463715	0.660421	0.859367	0.347352
30	1900-01-01 17:24:00	0.614661	0.757515	0.760585	0.762894	0.597245	0.996787	0.681573	1.19631	1.09345	0.400593	0.737402	0.7633	0.595297
31	1900-01-01 18:24:00	0.934978	0.74559	0.650524	1.0055	0.791608	1.12947	0.887759	1.58025	1.07976	0.269106	0.744997	0.555997	0.366365
32	1900-01-01 19:24:00	0.974144	1.25266	0.865934	0.975565	0.853802	0.906143	0.716163	1.10019	0.904386	0.189136	0.639602	0.566075	0.256352
33	1900-01-01 20:24:00	0.671548	1.28246	1.01836	1.07504	0.843314	1.0028	0.941683	1.41081	1.28263	0.149203	1.0343	0.794385	0.194962
34	1900-01-01 21:24:00	1.08794	1.46692	1.2206	1.18346	1.0367	1.15916	0.938507	1.59837	1.47451	0.130823	1.14193	0.803096	0.181368
35	1900-01-01 22:24:00	1.17854	1.52476	1.29168	1.16848	0.985049	1.10069	0.955243	1.37899	1.10829	0.12328	1.26954	0.69472	0.160923
36	1900-01-01 23:24:00	1.29486	1.14113	1.1383	1.16011	0.741699	1.14061	0.92893	1.25627	1.48141	0.114216	1.3253	0.674648	0.149059
37	1900-01-02 00:24:00	1.05033	1.50906	1.12504	1.18186	0.994101	1.02707	0.935878	1.55789	1.54391	0.102752	1.28219	0.492841	0.131916
38	1900-01-02 01:24:00	0.598727	1.50442	1.22688	1.15567	0.952072	0.904461	0.777504	0.982842	1.18614	0.0865103	1.38894	0.50737	0.142211
39	1900-01-02 02:24:00	1.33356	0.956079	1.00455	0.952859	0.712054	0.414081	0.587483	1.11211	0.911658	0.0213687	1.33034	0.539173	0.131837
40	1900-01-02 03:24:00	1.36027	1.45154	1.07268	0.691638	0.996622	0.512895	0.699487	1.43724	1.33449	0.015605	1.48214	0.815224	0.148263
41	1900-01-02 04:24:00	1.20529	1.36986	0.998529	0.771711	0.823322	1.0121	0.892719	0.991515	1.00526	0.118097	0.918335	0.720427	0.147046
42	1900-01-02 05:24:00	0.768996	1.27474	0.712971	1.01094	0.854476	1.04631	0.343664	0.931816	0.832233	0.107566	0.807913	0.376619	0.120243
43	1900-01-02 06:24:00	1.43086	1.34142	0.88029	0.546114	1.00812	0.420887	0.182368	0.865141	0.927116	0.00848812	1.05787	0.398657	0.132221
44	1900-01-02 07:24:00	1.24019	0.831082	0.704493	0.707455	0.461002	0.230573	0.134101	1.33225	1.40984	0.00937303	0.920419	0.44108	0.1239
45	1900-01-02 08:24:00	0.700848	0.93672	0.69222	0.822355	0.313575	0.186152	0.70304	1.6542	1.5738	0.00210377	0.856503	0.417114	0.119957
46	1900-01-02 09:24:00	0.925414	0.760873	0.795397	0.421862	0.230725	0.940771	0.62535	0.992375	1.36277	0.0833423	0.962763	0.456868	0.136692
47	1900-01-02 10:24:00	0.718761	0.625077	0.57386	0.281152	0.187191	0.682274	0.665338	1.09033	0.970969	0.0784884	0.552261	0.385381	0.0541176
48	1900-01-02 11:24:00	0.922533	0.649644	0.622791	0.513343	0.314223	0.265394	0.755444	1.20969	0.875884	0.0116593	0.35196	0.541921	0.0451076
49	1900-01-02 12:24:00	0.669023	0.737872	0.636474	0.674722	0.696111	0.204623	0.378992	0.868125	0.910232	0.0087931	0.580488	0.376419	0.0661181
50	1900-01-02 13:24:00	0.747796	0.744479	0.634324	0.584461	0.572673	0.193069	0.555274	0.823847	0.791309	0.000985885	1.00997	0.453947	0.067254
51	1900-01-02 14:24:00	0.639803	0.640377	0.981615	0.759768	0.709873	0.645678	0.588692	0.903902	0.776584	0.0818444	0.535313	0.781034	0.092065
52	1900-01-02 15:24:00	0.793361	0.648262	0.896108	0.613123	0.792727	0.788696	0.739012	0.763736	0.78181	0.105245	0.440987	0.758987	0.149866
53	1900-01-02 16:24:00	1.3628	0.769542	0.954431	0.590936	0.660048	1.13183	0.495015	1.47757	0.895489	0.111871	1.04935	0.740019	0.148034
54	1900-01-02 17:24:00	0.825119	1.26864	0.883995	0.864503	0.915088	1.17954	0.566521	1.1828	1.30032	0.116301	1.15271	0.751181	0.164193
55	1900-01-02 18:24:00	0.824623	0.915303	1.27522	0.704745	0.913819	1.12425	0.859278	1.12919	0.905181	0.114035	1.00487	0.718163	0.12771
56	1900-01-02 19:24:00	1.20891	1.21357	0.934258	0.836433	0.91163	0.712202	0.532157	1.55454	1.26532	0.088752	0.455571	0.583368	0.105745
57	1900-01-02 20:24:00	1.16496	1.43237	1.48021	1.08158	1.02451	1.04695	0.60547	1.55463	1.38491	0.119038	1.05492	0.658957	0.112444
58	1900-01-02 21:24:00	1.19772	1.4444	1.47371	1.11388	0.982534	1.12781	0.958654	1.55851	1.47225	0.0705267	1.10804	0.632537	0.102025
59	1900-01-02 22:24:00	0.912889	1.07618	1.44936	1.18453	1.00211	0.988131	0.849988	1.24433	1.35949	0.100847	1.03311	0.668812	0.0832715
60	1900-01-02 23:24:00	1.5146	1.07445	1.39303	1.08866	1.04905	1.07307	0.798049	1.51211	1.10815	0.140957	0.544173	0.71326	0.132902
61	1900-01-03 00:24:00	1.09697	1.73382	1.60411	1.41795	0.851873	0.632914	0.308205	1.67529	1.25893	0.0946791	0.300943	0.356137	0.0533513
62	1900-01-03 01:24:00	0.890616	1.63933	1.24673	1.05753	1.01451	0.626174	0.410086	1.6304	1.49177	0.0820966	0.272371	0.145395	0.0197512
63	1900-01-03 02:24:00	1.00573	1.33088	1.63318	1.18829	1.0832	1.11901	0.921936	1.25129	1.40616	0.171447	0.211392	0.116519	0.0154404
64	1900-01-03 03:24:00	1.46611	1.52518	1.34502	1.42305	1.02541	1.0948	0.624887	1.06708	1.30421	0.134624	0.212163	0.108818	0.015406
65	1900-01-03 04:24:00	1.39711	1.46191	1.14431	1.05929	1.06975	0.719692	0.272008	0.951248	0.916308	0.134038	0.206027	0.103237	0.00914698
66	1900-01-03 05:24:00	0.734928	1.08765	1.10417	0.997055	0.83298	0.321904	0.211966	1.04744	0.900491	0.0322407	0.172514	0.0992044	0.00793521
67	1900-01-03 06:24:00	0.94112	1.23575	1.33927	1.35981	0.973262	0.201624	0.133557	0.951385	0.82748	0.0139831	0.19022	0.143041	0.0183931
68	1900-01-03 07:24:00	1.32911	1.53252	1.28818	0.947782	0.699647	0.170123	0.124437	1.18939	1.18119	0.0165405	0.197265	0.295469	0.0417779
69	1900-01-03 08:24:00	0.574149	1.05155	1.03048	1.35048	0.62052	0.188303	0.14199	1.62415	1.43775	0.0179297	0.168429	0.271037	0.0293331
70	1900-01-03 09:24:00	0.852084	1.19957	0.978851	1.10368	0.399412	0.955526	0.11107	1.5823	1.28893	0.167371	0.193312	0.135802	0.0197959
71	1900-01-03 10:24:00	0.657904	1.09462	0.898918	0.891398	0.617401	0.569821	0.67915	1.12645	0.961143	0.0810163	0.220269	0.119839	0.0110513
72	1900-01-03 11:24:00	0.622059	0.957178	0.797428	0.87982	0.633994	0.411426	0.435886	0.945953	0.80777	0.0469283	0.180232	0.116149	0.0156376
73	1900-01-03 12:24:00	0.653089	0.875794	0.907821	0.744631	0.532149	0.899937	0.557658	0.869342	0.782321	0.117999	0.180367	0.175006	0.0240485
74	1900-01-03 13:24:00	1.05549	0.807249	0.75044	1.03845	0.79692	0.430311	0.53019	0.936755	0.802385	0.0660155	0.183407	0.33957	0.0347273
75	1900-01-03 14:24:00	1.00107	0.788307	0.745607	0.708235	0.682944	0.627733	0.252201	0.863182	0.7814	0.0470676	0.233408	0.349138	0.049397
76	1900-01-03 15:24:00	0.763293	1.24476	1.27911	0.713681	0.883227	1.01254	0.609535	1.08643	0.713432	0.143243	0.457428	0.220943	0.0229375
77	1900-01-03 16:24:00	0.901617	0.867151	0.856216	0.722938	0.810696	0.98079	0.499746	1.25189	1.11736	0.121989	0.563719	0.14261	0.0109029
78	1900-01-03 17:24:00	1.46811	0.95574	1.45812	1.35787	0.872971	0.917933	0.321765	1.00511	0.788943	0.104995	0.488774	0.11441	0.0105975
79	1900-01-03 18:24:00	0.90233	1.09153	1.12055	0.903313	1.05538	0.920282	0.852643	1.48923	0.992043	0.143538	0.330294	0.0977057	0.00871611
80	1900-01-03 19:24:00	0.95513	1.29298	1.31745	0.954453	1.13003	0.995823	0.815474	1.29665	1.37516	0.119894	0.276402	0.086075	0.00651889
81	1900-01-03 20:24:00	1.38865	1.58282	1.28639	1.45609	1.17093	1.05791	0.813511	1.73395	1.37705	0.175159	0.245171	0.076809	0.00774676
82	1900-01-03 21:24:00	1.29595	1.5103	1.45141	1.22341	1.08227	1.05105	0.736932	1.65606	1.56167	0.220735	0.213278	0.00742969	-0.00162633
83	1900-01-03 22:24:00	0.912794	1.11569	1.45778	1.00979	1.19406	0.991009	0.881918	1.56977	1.18663	0.120855	0.194522	0.000897287	0.000396935
84	1900-01-03 23:24:00	1.41026	1.4588	1.48256	1.36588	1.06089	1.0138	0.437074	1.32988	1.28087	0.169693	0.20688	-0.000351931	0.000244544
85	1900-01-04 00:24:00	1.10113	1.37507	1.61612	1.36658	1.1273	0.952387	0.686021	1.41895	1.2843	0.145565	0.186479	-9.03015e-05	-0.00181423
86	1900-01-04 01:24:00	1.11439	1.37097	1.66384	1.16791	1.12958	0.89664	0.833406	1.34335	1.40415	0.129248	0.183627	0.000446726	-0.00142474
87	1900-01-04 02:24:00	1.47138	1.52502	1.37614	1.6041	1.10423	0.508994	0.508468	1.63712	1.30504	0.0514809	0.205139	-1.8877e-05	-0.00137518
88	1900-01-04 03:24:00	1.52157	1.17847	1.06798	1.54613	1.08222	0.330962	0.863286	1.17945	0.983642	0.0351962	0.164148	0.000942083	0.000352729
89	1900-01-04 04:24:00	0.885525	1.54147	1.03739	1.19081	1.03291	0.768944	0.433913	1.02089	0.972153	0.0790104	0.19985	0.000215557	-0.00126728
90	1900-01-04 05:24:00	0.885964	1.33817	1.01747	1.12156	1.05124	0.601397	0.429827	0.980415	0.847064	0.0757775	0.185849	0.00104405	0.0012311
91	1900-01-04 06:24:00	1.07679	1.22663	1.43884	1.11248	0.926941	0.246422	0.267381	1.074	0.89646	0.0136506	0.170636	0.000148638	-0.000451331
92	1900-01-04 07:24:00	1.35615	1.45825	1.19647	1.37093	0.610769	0.341975	0.17895	0.979473	1.33717	0.0262383	0.17253	0.000559061	-7.02098e-05
93	1900-01-04 08:24:00	0.79424	1.20536	0.929803	0.994665	0.48862	0.212942	0.326351	1.6984	1.50927	0.0153682	0.156642	-0.00297669	-0.00324874
94	1900-01-04 09:24:00	0.875141	0.961981	0.864959	0.752547	0.515544	0.171776	0.534945	1.15997	1.37104	0.0169374	0.147349	0.000936881	-0.000288958
95	1900-01-04 10:24:00	0.737947	1.01924	1.17834	0.803244	0.688335	0.158301	0.311202	1.00391	0.943634	0.0181548	0.148803	0.00213704	0.000718722
96	1900-01-04 11:24:00	0.929196	0.871288	0.863151	0.707294	0.533823	0.187796	0.447489	1.46058	0.93862	0.0227043	0.107808	0.000133336	0.0003647
97	1900-01-04 12:24:00	1.0999	0.935474	0.808678	0.674366	0.624665	0.761586	0.431859	1.01019	0.81064	0.137872	0.0901407	0.000288588	-0.000304148
98	1900-01-04 13:24:00	1.19426	0.82978	0.767458	0.901784	0.518312	0.979296	0.840697	0.890615	0.822181	0.170584	0.113674	0.00237393	0.00228366
99	1900-01-04 14:24:00	0.84905	0.776183	0.938592	0.698732	0.878788	0.910772	0.575387	0.854189	0.855981	0.118709	0.0818481	0.000696565	0.000414208
100	1900-01-04 15:24:00	0.851093	0.819046	0.754131	0.64316	0.67649	0.931122	0.765948	1.17429	0.796078	0.155827	0.130852	0.000429667	-0.000279466
101	1900-01-04 16:24:00	0.966562	1.04635	0.867357	0.654346	0.857434	1.03339	0.93617	0.889336	0.752489	0.146289	0.192949	0.00110297	0.000744254
102	1900-01-04 17:24:00	1.32888	0.92828	1.27673	0.939156	0.79407	0.992917	0.568871	0.936949	1.2999	0.221424	0.124981	0.00100966	-0.000484003
103	1900-01-04 18:24:00	0.960007	1.13745	0.954282	1.33151	0.924546	0.653721	0.927027	1.28822	1.24825	0.0972652	0.139689	-0.000146256	-0.000485143
104	1900-01-04 19:24:00	1.25169	1.11981	1.08448	0.983093	1.00893	0.986931	0.727232	1.41672	1.06035	0.163451	0.20496	-0.000597233	-0.000855394
105	1900-01-04 20:24:00	1.28558	1.58951	1.39244	1.49183	1.16256	1.05585	0.84865	1.46258	1.49501	0.144781	0.22723	-0.000592217	-0.00221059
106	1900-01-04 21:24:00	1.42327	1.62599	1.50354	1.2456	1.12803	1.17251	0.885964	1.58901	1.27152	0.213318	0.189085	0.000656606	-0.000167407
107	1900-01-04 22:24:00	0.934266	1.43781	1.33128	1.31012	1.0884	1.17035	0.867017	1.4036	1.45821	0.228669	0.155949	-0.000648347	-0.0011075
108	1900-01-04 23:24:00	1.2448	1.64943	1.44402	1.29832	1.1886	1.0953	0.832008	1.74356	1.14846	0.173835	0.249454	5.9569e-05	0.000197389
109	1900-01-05 00:24:00	1.54267	1.17631	1.56885	1.63207	0.959971	1.13822	0.773888	1.63724	1.34547	0.183065	0.187638	-0.000194146	-0.0016194
110	1900-01-05 01:24:00	0.927887	1.51128	1.33499	1.3961	1.13167	0.932282	0.874829	1.10664	1.01826	0.146287	0.20198	-0.000415091	6.47552e-05
111	1900-01-05 02:24:00	0.952472	1.21155	1.66115	1.69595	1.12838	0.717048	0.815424	1.70381	1.49703	0.0817315	0.116349	-0.000526939	-0.000241686
112	1900-01-05 03:24:00	1.53618	1.29788	1.17222	1.29296	1.20833	0.402913	0.665973	1.40301	1.38307	0.0490254	0.154253	-0.000725303	-0.000843797
113	1900-01-05 04:24:00	1.21499	1.173	1.36986	1.1404	0.788678	0.206901	0.442747	1.09332	0.902618	0.033126	0.223369	-0.000288151	-0.000225326
114	1900-01-05 05:24:00	0.903954	1.50264	1.18837	1.60617	1.07719	0.188413	0.561017	1.12629	0.962617	0.0341687	0.216354	-0.000401216	-0.0010116
115	1900-01-05 06:24:00	1.50728	1.42935	1.47913	1.38912	0.743417	0.154575	1.02775	1.1476	0.960994	0.0181095	0.2503	0.000229047	0.000471767
116	1900-01-05 07:24:00	1.43599	1.62731	1.27544	1.13123	0.538261	0.160349	0.669123	1.21973	1.23082	0.030419	0.328284	0.00121744	5.81395e-05
117	1900-01-05 08:24:00	1.04068	1.12725	0.982616	1.17572	0.518469	0.161971	0.510941	1.64645	1.53188	0.0256714	0.162623	0.000663749	-9.40128e-05
118	1900-01-05 09:24:00	0.944457	0.949229	0.871083	0.909904	0.585995	0.147127	0.945323	1.30887	1.42138	0.0230248	0.110704	-5.55165e-05	-0.00103034
119	1900-01-05 10:24:00	0.815399	0.943137	0.868076	0.929091	0.624999	0.143551	0.50253	1.07855	1.01457	0.0208043	0.123052	0.00141555	9.16143e-05
120	1900-01-05 11:24:00	0.749655	0.931298	0.849979	1.27196	0.531779	0.16108	0.911931	0.983022	0.952374	0.0199517	0.137964	0.000758219	0.000304171
121	1900-01-05 12:24:00	1.00233	0.806492	0.846637	0.916012	0.596653	0.223005	0.725541	0.945986	0.912439	0.0292972	0.092011	0.000977478	0.000194816
122	1900-01-05 13:24:00	1.01911	0.770067			0.543309	0.174545				0.0202773	0.0982941
123	1900-01-05 14:24:00	0.775029	0.850708			0.533542	0.417777				0.0525804	0.106748
124	1900-01-05 15:24:00	0.748013	0.787046			0.70396	0.611134				0.112613	0.0789608
125	1900-01-05 16:24:00	1.13293	0.793616			0.691356	0.347912				0.0378824	0.0811801
126	1900-01-05 17:24:00	0.891436	0.939695			0.652507	0.268786				0.0215588	0.108634
127	1900-01-05 18:24:00	1.03456	1.28949			0.941931	0.23135				0.0192253	0.104844
128	1900-01-05 19:24:00	1.24564	1.0363			0.961572	0.21491				0.0222539	0.0878682
129	1900-01-05 20:24:00	1.47616	1.43563			1.01082	0.215178				0.0174534	0.129933
130	1900-01-05 21:24:00	1.04777	1.30103			1.05318	0.188545				0.0175349	0.131081
131	1900-01-05 22:24:00	1.4028	1.6267			1.26581	0.217018				0.0287738	0.199816
132	1900-01-05 23:24:00	1.21376	1.44985			1.22082	0.175956				0.0240972	0.173008
133	1900-01-06 00:24:00	0.99327	1.27382			1.23677	0.147668				0.0228638	0.140087
134	1900-01-06 01:24:00	1.59505	1.49076			0.97434	0.182051				0.025131	0.141141
135	1900-01-06 02:24:00	0.984345	1.46902			1.23812	0.183567				0.0255393	0.170922
136	1900-01-06 03:24:00	1.27536	1.11686			1.01097	0.16932				0.0288729	0.136247
137	1900-01-06 04:24:00	1.50938	1.53937			1.24367	0.168312				0.0206537	0.210618
138	1900-01-06 05:24:00	0.906368	1.47063			0.757131	0.167062				0.024245	0.193383
139	1900-01-06 06:24:00	1.35906	1.66606			0.822836	0.182831				0.0219936	0.164282
140	1900-01-06 07:24:00	1.26035	1.18857			0.559564	0.180408				0.015099	0.0752217
141	1900-01-06 08:24:00	0.831893	0.976101			0.483884	0.155805				0.0175131	0.109396
142	1900-01-06 09:24:00	0.815386	0.928396			0.543027	0.155239				0.0152367	0.180255
143	1900-01-06 10:24:00	1.0032	0.915353			0.520917	0.118153				0.00622649	0.120314
144	1900-01-06 11:24:00	0.691937	0.828182			0.480008	0.144232				0.00571885	0.1445
145	1900-01-06 12:24:00	0.748691	0.799995			0.586121	0.115026				0.00400921	0.105095
146	1900-01-06 13:24:00	0.92459	1.0385			0.48365	0.179034				0.00261399	0.12968
147	1900-01-06 14:24:00	1.02859	1.01626			0.557886	0.213309				0.00724711	0.15683
