# Supplementary material for: Homeostatic control of energy metabolism by monocyte-derived macrophages
Source: EMBO J. 2025 Nov 17;45(1):106–50. doi: 10.1038/s44318-025-00622-x (PMC12759084; doi:10.1038/s44318-025-00622-x)
Supplement: Supplementary file 6 — Source data Fig. 4 [file 44318_2025_622_MOESM6_ESM.zip]

Archive with 34 entries (30 files):
- Figure 4/desktop.ini
- Figure 4/Fig. 4A/
- Figure 4/Fig. 4A/desktop.ini
- Figure 4/Fig. 4A/IR_28-10-2019_0004.jpg
- Figure 4/Fig. 4A/IR_28-10-2019_0028.jpg
- Figure 4/Fig. 4A/IR_28-10-2019_0034.jpg
- Figure 4/Fig. 4B.xlsx
- Figure 4/Fig. 4C/
- Figure 4/Fig. 4C/desktop.ini
- Figure 4/Fig. 4C/IR_12-11-2019_0046.jpg
- Figure 4/Fig. 4C/IR_12-11-2019_0068.jpg
- Figure 4/Fig. 4C/IR_24_04_2021_0001.jpg
- Figure 4/Fig. 4C/Thumbs.db
- Figure 4/Fig. 4D.xlsx
- Figure 4/Fig. 4E/
- Figure 4/Fig. 4E/desktop.ini
- Figure 4/Fig. 4E/FTH_FTH_20x.tif
- Figure 4/Fig. 4E/FTH_R26CreFTH_20x.tif
- Figure 4/Fig. 4E/R26CreFTH_R26CreFTH_20x.tif
- Figure 4/Fig. 4E/RM098IV_eWAT_1.1_2.jpg
- Figure 4/Fig. 4E/RM098IV_eWAT_2.2_1.jpg
- Figure 4/Fig. 4E/RM098IV_eWAT_2.3_1.jpg
- Figure 4/Fig. 4E/Thumbs.db
- Figure 4/Fig. 4F.xlsx
- Figure 4/Fig. 4G/
- Figure 4/Fig. 4G/desktop.ini
- Figure 4/Fig. 4G/FTH_FTH_20x.tif
- Figure 4/Fig. 4G/FTH_R26CreFTH_20x.tif
- Figure 4/Fig. 4G/LysMCreFTH_R26CreFTH_20x.tif
- Figure 4/Fig. 4G/RM098IV_WAT_3.2.jpg
- Figure 4/Fig. 4G/RM098IV_WAT_4.5.jpg
- Figure 4/Fig. 4G/RM111IV_WAT_2.3.jpg
- Figure 4/Fig. 4G/Thumbs.db
- Figure 4/Fig. 4H.xlsx
