# Supplementary material for: Homeostatic control of energy metabolism by monocyte-derived macrophages
Source: EMBO J. 2025 Nov 17;45(1):106–50. doi: 10.1038/s44318-025-00622-x (PMC12759084; doi:10.1038/s44318-025-00622-x)
Supplement: Supplementary file 6 — Source data Fig. 4 [file 44318_2025_622_MOESM6_ESM.zip › Figure 4/Fig. 4B.xlsx]

## Sheet: Fig.4B
Figure 4B - Temperature parameters
BAT				Tail				Temperature delta
Genotype				Genotype				Genotype
Fthwt/wt à Fthlox/lox	Fthfl/fl à FthR26Δ/Δ	FthR26MΔ/Δ à FthR26Δ/Δ		Fthwt/wt à Fthlox/lox	Fthfl/fl à FthR26Δ/Δ	FthR26MΔ/Δ à FthR26Δ/Δ		Fthwt/wt à Fthlox/lox	Fthfl/fl à FthR26Δ/Δ	FthR26MΔ/Δ à FthR26Δ/Δ
37.4	37.9	28.4		26.2	26.4	24.8		11.2	11.5	3.6
36	36.2	33.4		25.8	26.6	25.5		10.2	9.4	7.9
36.3	36.5	34.7		25.1	24.1	26.8		11.2	12.4	8.1
36.6	36	33.8		26.7	25.7	27		9.9	10.3	6.8
	37.3	30.8			25.7	24.7			11.6	6.1
		30.4				23.7				6.7
		30.8				23.9				6.9
		31.2				24.6				6.6
