# Supplementary material for: Homeostatic control of energy metabolism by monocyte-derived macrophages
Source: EMBO J. 2025 Nov 17;45(1):106–50. doi: 10.1038/s44318-025-00622-x (PMC12759084; doi:10.1038/s44318-025-00622-x)
Supplement: Supplementary file 6 — Source data Fig. 4 [file 44318_2025_622_MOESM6_ESM.zip › Figure 4/Fig. 4D.xlsx]

## Sheet: Fig.4D
Figure 4D - Temperature parameters
BAT				Tail				Temperature delta
Genotype				Genotype				Genotype
Fthwt/wt à Fthlox/lox	Fthfl/fl à FthR26Δ/Δ	FthLysMΔ/Δ à FthR26Δ/Δ		Fthwt/wt à Fthlox/lox	Fthfl/fl à FthR26Δ/Δ	FthLysMΔ/Δ à FthR26Δ/Δ		Fthwt/wt à Fthlox/lox	Fthfl/fl à FthR26Δ/Δ	FthLysMΔ/Δ à FthR26Δ/Δ
36.9	36.4	34.8		25.8	25.3	24.4		11.1	11.1	10.4
36	35.5	26.7		25	24.5	23		11	11	3.7
37.4	36.7	34.7		25.2	24.5	24.5		12.2	12.2	10.2
35.7		35.9		24.8		26.1		10.9		9.8
36		25.1		25.1		22.7		10.9		2.4
36.2		30.3		26.9		22.1		9.3		8.2
36.3		29.8		25.9		24.6		10.4		5.2
