# Supplementary material for: Homeostatic control of energy metabolism by monocyte-derived macrophages
Source: EMBO J. 2025 Nov 17;45(1):106–50. doi: 10.1038/s44318-025-00622-x (PMC12759084; doi:10.1038/s44318-025-00622-x)
Supplement: Supplementary file 6 — Source data Fig. 4 [file 44318_2025_622_MOESM6_ESM.zip › Figure 4/Fig. 4F.xlsx]

## Sheet: Fig.4F
Figure 4F - gWAT - Early onset organ data
gWAT Early onset - Organ weight				gWAT Early onset - Adipocite area
Genotype				Genotype
Fthwt/wt à Fthlox/lox	Fthfl/fl à FthR26Δ/Δ	FthR26MΔ/Δ à FthR26Δ/Δ		Fthwt/wt à Fthlox/lox	Fthfl/fl à FthR26Δ/Δ	FthR26MΔ/Δ à FthR26Δ/Δ
0.241	0.377	0.112		1957.21	2363.19	1060.84
0.368	0.314	0.047		1711.81	1609.45	692.449
0.228	0.258	0.059		1265.14	896.522	919.371
0.232	0.274	0.068		1409.31	1160.51	565.784
0.258	0.251	0.035			920.712	0
		0.014				0
		0.028				0
		0.037
