# Supplementary material for: Homeostatic control of energy metabolism by monocyte-derived macrophages
Source: EMBO J. 2025 Nov 17;45(1):106–50. doi: 10.1038/s44318-025-00622-x (PMC12759084; doi:10.1038/s44318-025-00622-x)
Supplement: Supplementary file 6 — Source data Fig. 4 [file 44318_2025_622_MOESM6_ESM.zip › Figure 4/Fig. 4H.xlsx]

## Sheet: Fig.4H
Figure 4H - gWAT - Late onset organ data
gWAT Late onset - Organ weight				gWAT Late onset - Adipocite area
Genotype				Genotype
Fthwt/wt à Fthlox/lox	Fthfl/fl à FthR26Δ/Δ	FthLysMΔ/Δ à FthR26Δ/Δ		Fthwt/wt à Fthlox/lox	Fthfl/fl à FthR26Δ/Δ	FthLysMΔ/Δ à FthR26Δ/Δ
0.263	0.415	0.109		1451.33	1083.88	941.98
0.298	0.564	0.05		1700.13	2008.13	0
0.601	0.389	0.053		1382.6	1265.77	890.068
		0.34		1708.7		1588.36
		0.09				0
		0.059				525.071
		0.029				0
