# Supplementary material for: Homeostatic control of energy metabolism by monocyte-derived macrophages
Source: EMBO J. 2025 Nov 17;45(1):106–50. doi: 10.1038/s44318-025-00622-x (PMC12759084; doi:10.1038/s44318-025-00622-x)
Supplement: Supplementary file 7 — Source data Fig. 5 [file 44318_2025_622_MOESM7_ESM.zip]

Archive with 37 entries (33 files):
- Figure 5/desktop.ini
- Figure 5/Fig. 5A/
- Figure 5/Fig. 5A/desktop.ini
- Figure 5/Fig. 5A/Heart gapdh+fth.tif
- Figure 5/Fig. 5A/kidney fth.tif
- Figure 5/Fig. 5A/Kidney gapdh.tif
- Figure 5/Fig. 5A/Liver fth.tif
- Figure 5/Fig. 5A/Liver gapdh.tif
- Figure 5/Fig. 5A/Lung fth.tif
- Figure 5/Fig. 5A/Lung gapdh.tif
- Figure 5/Fig. 5A/Thumbs.db
- Figure 5/Fig. 5B.xlsx
- Figure 5/Fig. 5D/
- Figure 5/Fig. 5D/b-actin wt v5.tif
- Figure 5/Fig. 5D/desktop.ini
- Figure 5/Fig. 5D/fth wt v5.tif
- Figure 5/Fig. 5D/Thumbs.db
- Figure 5/Fig. 5D/v5 wt v5.tif
- Figure 5/Fig. 5E.xlsx
- Figure 5/Fig. 5F/
- Figure 5/Fig. 5F/26-7-17 v5 bm immuno _liver v5--del___v5+fth 2_RAW_ch00.tif
- Figure 5/Fig. 5F/26-7-17 v5 bm immuno _liver v5--del___v5+fth 2_RAW_ch02.tif
- Figure 5/Fig. 5F/26-7-17 v5 bm immuno _liver v5--del___v5+fth 2_RAW_ch03.tif
- Figure 5/Fig. 5F/26-7-17 v5 bm immuno _liver v5--wt___v5+fth 1_RAW_ch00.tif
- Figure 5/Fig. 5F/26-7-17 v5 bm immuno _liver v5--wt___v5+fth 1_RAW_ch02.tif
- Figure 5/Fig. 5F/26-7-17 v5 bm immuno _liver v5--wt___v5+fth 1_RAW_ch03.tif
- Figure 5/Fig. 5F/desktop.ini
- Figure 5/Fig. 5F/Thumbs.db
- Figure 5/Fig. 5G/
- Figure 5/Fig. 5G/26-7-17 v5 bm immuno _liver v5--del___v5+cd68 1_RAW_ch00.tif
- Figure 5/Fig. 5G/26-7-17 v5 bm immuno _liver v5--del___v5+cd68 1_RAW_ch02.tif
- Figure 5/Fig. 5G/26-7-17 v5 bm immuno _liver v5--del___v5+cd68 1_RAW_ch03.tif
- Figure 5/Fig. 5G/26-7-17 v5 bm immuno _liver v5--wt___v5+cd68 1_RAW_ch00.tif
- Figure 5/Fig. 5G/26-7-17 v5 bm immuno _liver v5--wt___v5+cd68 1_RAW_ch02.tif
- Figure 5/Fig. 5G/26-7-17 v5 bm immuno _liver v5--wt___v5+cd68 1_RAW_ch03.tif
- Figure 5/Fig. 5G/desktop.ini
- Figure 5/Fig. 5G/Thumbs.db
