# Supplementary material for: Homeostatic control of energy metabolism by monocyte-derived macrophages
Source: EMBO J. 2025 Nov 17;45(1):106–50. doi: 10.1038/s44318-025-00622-x (PMC12759084; doi:10.1038/s44318-025-00622-x)
Supplement: Supplementary file 7 — Source data Fig. 5 [file 44318_2025_622_MOESM7_ESM.zip › Figure 5/Fig. 5B.xlsx]

## Sheet: Fig.5B
Figure 5B - FTH Western blot - deletion confirmation
Liver				Heart				Kidney				Lung
Genotype				Genotype				Genotype				Genotype
Fthwt/wt à Fthlox/lox	Fthfl/fl à FthR26Δ/Δ	FthLysMΔ/Δ à FthR26Δ/Δ		Fthwt/wt à Fthlox/lox	Fthfl/fl à FthR26Δ/Δ	FthLysMΔ/Δ à FthR26Δ/Δ		Fthwt/wt à Fthlox/lox	Fthfl/fl à FthR26Δ/Δ	FthLysMΔ/Δ à FthR26Δ/Δ		Fthwt/wt à Fthlox/lox	Fthfl/fl à FthR26Δ/Δ	FthLysMΔ/Δ à FthR26Δ/Δ
93.9434	33.1584	0.006595		122.508	40.0276	3.91629		98.9976	29.7002	0.008477		99.1529	62.206	12.6109
107.076	43.2313	0.008757		115.031	26.0146	7.00895		110.98	42.3235	0.002879		103.503	53.1454	37.4817
64.5381	40.4128	0.011126		87.4036	42.893	29.1429		118.818	34.1222	3.42792		118.049	76.9373	40.0179
134.443	29.6414	0.009445		75.0566	47.5938	27.0861		71.2041	17.5055	0.008975		79.2947	68.9987	21.4682
