# Supplementary material for: Homeostatic control of energy metabolism by monocyte-derived macrophages
Source: EMBO J. 2025 Nov 17;45(1):106–50. doi: 10.1038/s44318-025-00622-x (PMC12759084; doi:10.1038/s44318-025-00622-x)
Supplement: Supplementary file 7 — Source data Fig. 5 [file 44318_2025_622_MOESM7_ESM.zip › Figure 5/Fig. 5E.xlsx]

## Sheet: Fig.5E
	Figure 5E - Survival data
	Genotype
Day	FthV5/V5 à Fthlox/lox	FthV5/V5 à FthR26Δ/Δ	FthR26MΔ/Δ à FthR26Δ/Δ
27	0
27	0
27	0
27		0
27		0
27		0
8			1
11			1
11			1
11			1
11			1
11			1
