# Supplementary material for: Homeostatic control of energy metabolism by monocyte-derived macrophages
Source: EMBO J. 2025 Nov 17;45(1):106–50. doi: 10.1038/s44318-025-00622-x (PMC12759084; doi:10.1038/s44318-025-00622-x)
Supplement: Supplementary file 8 — Source data Fig. 6 [file 44318_2025_622_MOESM8_ESM.zip]

Archive with 25 entries (23 files):
- Figure 6/desktop.ini
- Figure 6/Fig. 6B.xlsx
- Figure 6/Fig. 6C.xlsx
- Figure 6/Fig. 6D/
- Figure 6/Fig. 6D/desktop.ini
- Figure 6/Fig. 6D/Liver_1_Rescued_Early_B4_43k_4.tif
- Figure 6/Fig. 6D/Liver_4_LysM_late_O4_43k_8.tif
- Figure 6/Fig. 6D/Liver1_Q2_B6711A_43k_02b.tif
- Figure 6/Fig. 6D/Liver2_b6411B_011_43k.tif
- Figure 6/Fig. 6D/Liver3_K4_6411B_43k_01c.tif
- Figure 6/Fig. 6D/Liver3_S2_B6711A_43k_05.tif
- Figure 6/Fig. 6D/WAT_4_LysM_late_P3_43k_5.tif
- Figure 6/Fig. 6D/WAT1_Q10_B6707A_43k_02.tif
- Figure 6/Fig. 6D/WAT2_R9_B6715B_43k_04d.tif
- Figure 6/Fig. 6D/WAT3_N3_6426A_43k_02.tif
- Figure 6/Fig. 6D/WAT4_S10_B6727B_43k_02b.tif
- Figure 6/Fig. 6F.xlsx
- Figure 6/Fig. 6G.xlsx
- Figure 6/Fig. 6I/
- Figure 6/Fig. 6I/desktop.ini
- Figure 6/Fig. 6I/H3 OXPHOS 131124 2024.11.13_08.20.06_Ch.tif
- Figure 6/Fig. 6I/H3 OXPHOS 131124 2024.11.13_08.20.06_Ch+Marker.jpg
- Figure 6/Fig. 6I/OXPHOS 12% gel 011124 2024.11.01_10.49.42_Ch.tif
- Figure 6/Fig. 6I/OXPHOS 12% gel 011124 2024.11.01_10.49.42_Ch+Marker.jpg
- Figure 6/Fig. 6J.xlsx
