# Supplementary material for: Homeostatic control of energy metabolism by monocyte-derived macrophages
Source: EMBO J. 2025 Nov 17;45(1):106–50. doi: 10.1038/s44318-025-00622-x (PMC12759084; doi:10.1038/s44318-025-00622-x)
Supplement: Supplementary file 8 — Source data Fig. 6 [file 44318_2025_622_MOESM8_ESM.zip › Figure 6/Fig. 6B.xlsx]

## Sheet: Fig.6B
Figure 6B - Mitochondria quantification
Liver				WAT				Heart
Genotype				Genotype				Genotype
Fthwt/wt à Fthlox/lox	Fthfl/fl à FthR26Δ/Δ	FthR26MΔ/Δ à FthR26Δ/Δ		Fthwt/wt à Fthlox/lox	Fthfl/fl à FthR26Δ/Δ	FthR26MΔ/Δ à FthR26Δ/Δ		Fthwt/wt à Fthlox/lox	Fthfl/fl à FthR26Δ/Δ	FthR26MΔ/Δ à FthR26Δ/Δ
0.690788	0.875213	0.770871		1.41632	1.20943	0.999761		1.34823	0.608047	0.897733
0.748275	0.378167	2.22871		1.72201	0.965554	3.59429		0.916136	0.757445	0.490079
2.83807	0.548502	1.39045		0.806164	1.64537	0.945953		0.511914	1.37419	0.99652
0.591804	1.36594	0.149796		0.464275		0.978326		0.606605	1.23823	0.614143
0.131065	1.45245	0.983745		0.591229				1.61711
1.07307	0.867574	1.03542
0.92693	0.496469	1.24721
0.987734	0.745933	0.962034
1.01227	0.705051	0.963654
		0.79738
		0.58505
		1.03035
