# Supplementary material for: Homeostatic control of energy metabolism by monocyte-derived macrophages
Source: EMBO J. 2025 Nov 17;45(1):106–50. doi: 10.1038/s44318-025-00622-x (PMC12759084; doi:10.1038/s44318-025-00622-x)
Supplement: Supplementary file 8 — Source data Fig. 6 [file 44318_2025_622_MOESM8_ESM.zip › Figure 6/Fig. 6J.xlsx]

## Sheet: Fig.6J
Figure 6J - WB quantification
Early onset CI				Early onset CII				Early onset CIV				Late onset CIV
Genotype				Genotype				Genotype				Genotype
Fthwt/wt à Fthlox/lox	Fthfl/fl à FthR26Δ/Δ	FthR26MΔ/Δ à FthR26Δ/Δ		Fthwt/wt à Fthlox/lox	Fthfl/fl à FthR26Δ/Δ	FthR26MΔ/Δ à FthR26Δ/Δ		Fthwt/wt à Fthlox/lox	Fthfl/fl à FthR26Δ/Δ	FthR26MΔ/Δ à FthR26Δ/Δ		Fthwt/wt à Fthlox/lox	Fthfl/fl à FthR26Δ/Δ	FthLysMΔ/Δ à FthR26Δ/Δ
99.2156	49.1033	99.0404		129.715	40.1763	102.12		145.744	25.7383	56.4839		103.501	71.1637	58.0569
100.784	13.0944	117.562		70.2847	49.5603	81.1414		54.2563	34.5097	63.2551		96.4992	69.2549	64.2982
96.7588	50.6307	84.5479		99.9301	45.1892	62.2842		90.1336	48.127	67.0449		101.198	68.2141	86.5911
103.241	73.1244	61.4857		100.07	50.9008	43.5066		109.866	70.4965	93.3504		98.8016	93.4486	74.549
64.2927	27.5451	269.845		80.6344	52.5229	241.672		81.2754	48.7035	142.509		75.2612	32.1502	75.7537
135.707	52.3846	237.161		119.366	45.5086	163.096		118.725	65.2541	193.065		71.8371	37.4024	106.242
89.7919	75.578	327.711			51.0929	123.231		114.385	31.5348	114.391		169.624	63.0126
	123.953				52.7924				112.719			83.278	45.4245
	76.0474								87.2813
	110.331								78.4231
