# Supplementary material for: Homeostatic control of energy metabolism by monocyte-derived macrophages
Source: EMBO J. 2025 Nov 17;45(1):106–50. doi: 10.1038/s44318-025-00622-x (PMC12759084; doi:10.1038/s44318-025-00622-x)
Supplement: Supplementary file 9 — Source data Fig. 7 [file 44318_2025_622_MOESM9_ESM.zip]

Archive with 3 entries (3 files):
- Figure 7/desktop.ini
- Figure 7/Fig. 7F.xlsx
- Figure 7/Fig. 7G.xlsx
