# Supplementary material for: Homeostatic control of energy metabolism by monocyte-derived macrophages
Source: EMBO J. 2025 Nov 17;45(1):106–50. doi: 10.1038/s44318-025-00622-x (PMC12759084; doi:10.1038/s44318-025-00622-x)
Supplement: Supplementary file 9 — Source data Fig. 7 [file 44318_2025_622_MOESM9_ESM.zip › Figure 7/Fig. 7F.xlsx]

## Sheet: Fig.7F
Figure 7F -Liver Flow cytometry - Ly6Chi PhAM data
Liver - Ly6Chi PhAM MFI			Liver - Ly6Chi % PhAM+
Genotype			Genotype
Fthfl/fl à FthR26Δ/Δ	FthLysMΔ/Δ à FthR26Δ/Δ		Fthfl/fl à FthR26Δ/Δ	FthLysMΔ/Δ à FthR26Δ/Δ
1090000	675000		79.8	48.7
1150000	684000		72.6	50.9
	641000			34.3
