# Supplementary material for: Homeostatic control of energy metabolism by monocyte-derived macrophages
Source: EMBO J. 2025 Nov 17;45(1):106–50. doi: 10.1038/s44318-025-00622-x (PMC12759084; doi:10.1038/s44318-025-00622-x)
Supplement: Supplementary file 10 — Source data Fig. 8 [file 44318_2025_622_MOESM10_ESM.zip]

Archive with 14 entries (13 files):
- Figure 8/desktop.ini
- Figure 8/Fig. 8A.xlsx
- Figure 8/Fig. 8B.xlsx
- Figure 8/Fig. 8E.xlsx
- Figure 8/Fig. 8H.xlsx
- Figure 8/Fig. 8J/
- Figure 8/Fig. 8J/cre mito.png
- Figure 8/Fig. 8J/cre vehicle.png
- Figure 8/Fig. 8J/desktop.ini
- Figure 8/Fig. 8J/lox mito.png
- Figure 8/Fig. 8J/lox vehicle.png
- Figure 8/Fig. 8J/Thumbs.db
- Figure 8/Fig. 8K.xlsx
- Figure 8/Fig. 8L.xlsx
