# Supplementary material for: Homeostatic control of energy metabolism by monocyte-derived macrophages
Source: EMBO J. 2025 Nov 17;45(1):106–50. doi: 10.1038/s44318-025-00622-x (PMC12759084; doi:10.1038/s44318-025-00622-x)
Supplement: Supplementary file 10 — Source data Fig. 8 [file 44318_2025_622_MOESM10_ESM.zip › Figure 8/Fig. 8A.xlsx]

## Sheet: Fig.8A
	Figure 8A - Survival data
	Genotype
Day	Tfamfl/fl à Fthfl/fl	Tfamfl/fl à FthR26Δ/Δ	TfamLysMΔ/Δ à FthR26Δ/Δ	FthR26Δ/Δ à FthR26Δ/Δ
80	0
80	0
80		0
80		0
80		0
80
80
80
19			1
26			1
75			1
8				1
10				1
16				1
30	0
30	0
30		0
30		0
30		0
17			1
10			1
29			1
10				1
17				1
