# Supplementary material for: Homeostatic control of energy metabolism by monocyte-derived macrophages
Source: EMBO J. 2025 Nov 17;45(1):106–50. doi: 10.1038/s44318-025-00622-x (PMC12759084; doi:10.1038/s44318-025-00622-x)
Supplement: Supplementary file 10 — Source data Fig. 8 [file 44318_2025_622_MOESM10_ESM.zip › Figure 8/Fig. 8B.xlsx]

## Sheet: Fig.8B
	Figure 8B - Survival data
	Genotype
Day	Uqcrqfl/fl à Fthfl/fl	Uqcrqfl/fl à FthR26Δ/Δ	UqcrqLysMΔ/Δ à FthR26Δ/Δ	FthR26Δ/Δ à FthR26Δ/Δ
89	0
89	0
89	0
89	0
89	0
89	0
89		0
89		0
89		0
89		0
89		0
89		0
89			0
89			0
89			0
89			0
89			0
32				1
35				1
