# Supplementary material for: Homeostatic control of energy metabolism by monocyte-derived macrophages
Source: EMBO J. 2025 Nov 17;45(1):106–50. doi: 10.1038/s44318-025-00622-x (PMC12759084; doi:10.1038/s44318-025-00622-x)
Supplement: Supplementary file 10 — Source data Fig. 8 [file 44318_2025_622_MOESM10_ESM.zip › Figure 8/Fig. 8E.xlsx]

## Sheet: Fig.8E
Figure 8E - Flow cytometry data - PhAM index (Log10)
Genotype
PhAMR26	Fthfl/fl	PhAMLysM à tdTR26	PhAMLysM à tdTR26FthR26Δ/Δ	PhAMLysMFthLysMΔ/Δ à tdTR26FthR26Δ/Δ
172000000	17500	564392	229089	771573
116000000		324788	55245	761373
157000000		320607	307068	1008575
