# Supplementary material for: Homeostatic control of energy metabolism by monocyte-derived macrophages
Source: EMBO J. 2025 Nov 17;45(1):106–50. doi: 10.1038/s44318-025-00622-x (PMC12759084; doi:10.1038/s44318-025-00622-x)
Supplement: Supplementary file 10 — Source data Fig. 8 [file 44318_2025_622_MOESM10_ESM.zip › Figure 8/Fig. 8H.xlsx]

## Sheet: Fig.8H
Figure 8H - Flow cytometry data - PhAM index (Log10)
Genotype														y
PhAMLysM à Fthfl/fl	Fthfl/fl	Fthfl/fl à PhAMR26	Fthfl/fl à PhAMR26FthR26Δ/Δ	FthLysMΔ/Δ à PhAMR26FthR26Δ/Δ
8.01639	2.68979	6.26926	6.35837	5.59132
7.93406	4.02373	6.45247	6.4903	5.75052
7.67377	4.04205	6.33886	6.2886	5.59666
			5.77452	5.6215
			6.25348
			6.46778
			6.25131
			6.27651
