# Supplementary material for: Homeostatic control of energy metabolism by monocyte-derived macrophages
Source: EMBO J. 2025 Nov 17;45(1):106–50. doi: 10.1038/s44318-025-00622-x (PMC12759084; doi:10.1038/s44318-025-00622-x)
Supplement: Supplementary file 10 — Source data Fig. 8 [file 44318_2025_622_MOESM10_ESM.zip › Figure 8/Fig. 8K.xlsx]

## Sheet: Fig.8K
	Figure 8K - BMDM viability
	Genotype
Time (h)	Fthfl/fl + Vehicle			FthR26Δ/Δ + Vehicle			Fthfl/fl + Mitochondria			FthR26Δ/Δ + Mitochondria
0	0.221	0.411	0.89	0.398	0.355	0.196	0	0	0	0.033	0.092	0
6	0.685	0.732	1.302	0.839	0.502	0.281	1.77	0.96	0.721	20.317	7.527	5.638
9	0.664	0.64	0.704	0.559	0.632	0.303	1.262	0.848	0.617	59.833	30.931	45.149
12	0.603	0.64	0.583	0.642	0.471	0.42	1.642	0.978	0.832	83.977	43.881	67.473
15	0.559	0.515	0.365	0.721	0.423	0.377	2.218	1.558	1.031	83.362	52.163	79.555
18	0.267	0.381	0.152	1.508	0.501	0.552	2.506	1.954	1.746	83.279	41.907	72.581
21	0.241	0.308	0.132	1.825	0.386	0.809	2.771	2.351	2.286	82.6	25.928	67.754
24	0.186	0.244	0.075	1.913	0.318	0.861	2.563	2.73	2.264	67.707	28.885	58.226
