# Supplementary material for: Homeostatic control of energy metabolism by monocyte-derived macrophages
Source: EMBO J. 2025 Nov 17;45(1):106–50. doi: 10.1038/s44318-025-00622-x (PMC12759084; doi:10.1038/s44318-025-00622-x)
Supplement: Supplementary file 10 — Source data Fig. 8 [file 44318_2025_622_MOESM10_ESM.zip › Figure 8/Fig. 8L.xlsx]

## Sheet: Fig.8L
	Figure 8L - BMDM viability
	Genotype
Time (h)	Fthfl/fl + Vehicle			FthR26Δ/Δ + Vehicle			Fthfl/fl + FAC			FthR26Δ/Δ + FAC
0	0.718	0.472	0.534	1.134	0.797	1.069	1.204	0.991	1.169	1.62	1.573	1.04
3	0.669	0.405	0.29	1.168	0.536	0.734	2.614	2.098	1.719	4.208	3.53	2.986
6	0.856	0.625	0.393	1.279	0.613	0.818	4.875	2.965	3.226	9.661	8.4	9.205
9	1.147	0.775	0.581	1.228	0.683	0.95	7.358	5.832	5.538	25.681	25.378	29.008
12	1.225	0.732	0.741	1.204	0.717	0.849	10.457	6.789	7.027	49.229	50.805	51.356
15	1.283	0.76	0.773	0.877	0.669	1.038	10.475	6.638	6.649	68.328	68.599	69.457
18	1.425	0.696	0.683	0.793	0.544	0.811	9.665	6.439	6.686	78.12	75.722	78.343
21	1.34	0.65	0.528	0.633	0.526	0.664	10.078	6.19	7.533	83.391	81.812	84.244
24	1.32	0.552	0.3	0.612	0.426	0.51	9.496	5.904	7.23	85.866	83.869	82.964
27	1.252	0.596	0.332	0.556	0.35	0.457	8.758	5.958	6.652	88.809	83.463	87.429
30	1.012	0.376	0.229	0.286	0.296	0.243	8.432	5.284	6.959	88.586	87.488	84.782
33	0.978	0.398	0.164	0.298	0.267	0.289	8.36	4.778	5.919	90.628	86.068	90.253
36	0.874	0.341	0.241	0.248	0.318	0.343	7.356	4.438	5.562	87.82	90.103	88.112
39	0.672	0.365	0.286	0.246	0.259	0.316	6.547	3.923	5.233	90.411	91.233	88.348
42	0.678	0.413	0.313	0.225	0.171	0.232	5.839	3.542	4.828	92.393	90.532	91.877
45	0.862	0.458	0.385	0.16	0.184	0.213	4.976	2.574	4.173	92.056	90.486	89.051
48	0.696	0.516	0.306	0.204	0.222	0.213	3.976	2.7	4.419	93.545	91.133	92.445
51	0.887	0.506	0.288	0.205	0.15	0.163	3.313	1.897	3.427	93.08	91.669	90.033
54	0.739	0.491	0.417	0.203	0.149	0.09	3.086	1.669	3.111	92.35	92.28	92.261
57	0.95	0.465	0.485	0.172	0.175	0.117	2.261	1.508	2.332	92.028	90.571	91.002
60	0.843	0.547	0.488	0.186	0.145	0.133	1.666	1.259	1.592	93.347	91.679	92.802
63	1.054	0.613	0.543	0.212	0.157	0.132	1.132	1.047	1.38	93.377	92.298	91.731
66	1.227	0.475	0.477	0.208	0.169	0.131	0.941	0.879	1.075	94.042	91.043	90.111
69	1.28	0.544	0.543	0.254	0.242	0.13	0.713	0.678	1.04	92.104	93.582	86.454
72	1.642	0.922	0.527	0.298	0.315	0.2	0.625	0.523	0.699	93.546	92.543	92.045
